# Supplementary material for: Comparative transcriptome analysis of field- and chamber-grown samples of Colobanthus quitensis (Kunth) Bartl, an Antarctic flowering plant
Source: Sci Rep. 2018 Jul 23;8:11049. doi: 10.1038/s41598-018-29335-4 (PMC6056519; doi:10.1038/s41598-018-29335-4)
Supplement: Supplementary file 2 — Dataset [file 41598_2018_29335_MOESM2_ESM.xlsx]

## Sheet: Table S1
Supplementary Table 1. Summary of sequencing, assembly, and annotation
Total reads
ANT sample		86,457,992
LAB sample		73,806,682
Total		160,264,674
Assembly
Total Unigenes		95,010
N50 (bp)		1,058
Average size (bp)		764
BLASTX (nr DB)		Counts				ratio
Without Blast Hits		47,940				0.505
With Blast Hits		47,070				0.495
With Mapping Results		36,387				0.383
Annotated Sequences		26,347				0.277
Total		95,010				1
ORF prediction (Uniprot DB)
Unigenes with orthologue in DBs		45,037				0.474
Putative New Genes		11,837				0.125
Unknown		38,116				0.401
Total		95,010				1

## Sheet: TableS2
Supplementary Table 2. Gene ontology classification unigenes using the PlantGO slim terms
GO_acc	term_type	Term	Counts number	Contig Lists
GO:0019725	P	cellular homeostasis	264	Contig1100 , Contig53588 , Contig97851 , Contig86676 , Contig89525 , Contig75335 , Contig48947 , Contig25193 , Contig22486 , Contig11580 , Contig83675 , Contig14708 , Contig83969 , Contig15840 , Contig24622 , Contig14989 , Contig37030 , Contig53190 , Contig9894 , Contig9049 , Contig63316 , Contig93623 , Contig38175 , Contig36449 , Contig45048 , Contig91630 , Contig86172 , Contig68116 , Contig6605…
GO:0009991	P	response to extracellular stimulus	160	Contig56734 , Contig35141 , Contig8866 , Contig47892 , Contig6109 , Contig72882 , Contig72279 , Contig13977 , Contig18395 , Contig55508 , Contig6838 , Contig16587 , Contig65846 , Contig39824 , Contig95737 , Contig44451 , Contig94042 , Contig89497 , Contig56255 , Contig44218 , Contig59441 , Contig35569 , Contig13426 , Contig99155 , Contig77020 , Contig7574 , Contig28255 , Contig12456 , Contig52966…
GO:0009628	P	response to abiotic stimulus	1479	Contig18780 , Contig18786 , Contig8504 , Contig24742 , Contig8506 , Contig73473 , Contig74333 , Contig96480 , Contig6689 , Contig14316 , Contig59047 , Contig98427 , Contig98420 , Contig48035 , Contig8221 , Contig5342 , Contig77020 , Contig37747 , Contig52353 , Contig11241 , Contig15311 , Contig34437 , Contig77599 , Contig48785 , Contig22188 , Contig88769 , Contig62923 , Contig83532 , Contig49812 …
GO:0019222	P	regulation of metabolic process	110	Contig42078 , Contig47339 , Contig51124 , Contig73284 , Contig22778 , Contig57230 , Contig98095 , Contig34225 , Contig85193 , Contig5293 , Contig85115 , Contig10990 , Contig1453 , Contig25682 , Contig15067 , Contig94233 , Contig231 , Contig98739 , Contig33537 , Contig62460 , Contig12890 , Contig9298 , Contig9467 , Contig2027 , Contig28502 , Contig99313 , Contig29308 , Contig39177 , Contig33233 , …
GO:0006950	P	response to stress	2293	Contig18780 , Contig24742 , Contig73473 , Contig67607 , Contig74333 , Contig34128 , Contig3120 , Contig95431 , Contig73879 , Contig14316 , Contig98427 , Contig98936 , Contig98420 , Contig48035 , Contig5342 , Contig43087 , Contig5348 , Contig77020 , Contig37747 , Contig11241 , Contig46896 , Contig15311 , Contig34437 , Contig18258 , Contig53974 , Contig18325 , Contig48785 , Contig86499 , Contig1703…
GO:0030154	P	cell differentiation	450	Contig14556 , Contig64424 , Contig67749 , Contig6961 , Contig27033 , Contig96480 , Contig18800 , Contig3088 , Contig29150 , Contig96485 , Contig6689 , Contig59741 , Contig60463 , Contig48135 , Contig62062 , Contig5181 , Contig68564 , Contig66428 , Contig42673 , Contig15407 , Contig15953 , Contig72893 , Contig72890 , Contig17528 , Contig67630 , Contig32955 , Contig16039 , Contig99486 , Contig99887…
GO:0006139	P	nucleobase, nucleoside, nucleotide and nucleic acid metabolic process	4784	Contig14556 , Contig14557 , Contig46803 , Contig100266 , Contig43171 , Contig99067 , Contig2933 , Contig8134 , Contig8135 , Contig8136 , Contig48262 , Contig43178 , Contig49808 , Contig48035 , Contig13467 , Contig24742 , Contig24744 , Contig24745 , Contig24747 , Contig43880 , Contig78164 , Contig37633 , Contig12684 , Contig82370 , Contig70650 , Contig93029 , Contig35858 , Contig3129 , Contig18658…
GO:0007610	P	behavior	26	Contig88127 , Contig55999 , Contig72039 , Contig65307 , Contig86843 , Contig62519 , Contig94290 , Contig67764 , Contig84900 , Contig92454 , Contig93623 , Contig77397 , Contig91630 , Contig41216 , Contig68766 , Contig68663 , Contig70225 , Contig76905 , Contig51348 , Contig64513 , Contig64574 , Contig68330 , Contig36451 , Contig59872 , Contig49994 , Contig61572
GO:0009791	P	post-embryonic development	907	Contig31383 , Contig35738 , Contig49739 , Contig18995 , Contig51554 , Contig58740 , Contig5628 , Contig36899 , Contig68587 , Contig85592 , Contig40705 , Contig55936 , Contig96725 , Contig18800 , Contig29150 , Contig75985 , Contig91630 , Contig91320 , Contig25682 , Contig2849 , Contig22579 , Contig15382 , Contig6617 , Contig13338 , Contig56721 , Contig101622 , Contig13709 , Contig3713 , Contig3322…
GO:0044249	P	cellular biosynthetic process	1884	Contig19713 , Contig19301 , Contig93029 , Contig78164 , Contig52514 , Contig52515 , Contig29090 , Contig85382 , Contig42599 , Contig28305 , Contig60465 , Contig98425 , Contig48035 , Contig37183 , Contig83625 , Contig83628 , Contig78765 , Contig46893 , Contig86270 , Contig32326 , Contig38943 , Contig78332 , Contig82719 , Contig40819 , Contig62616 , Contig69649 , Contig86494 , Contig17031 , Contig8…
GO:0006807	P	nitrogen compound metabolic process	4787	Contig14556 , Contig14557 , Contig46803 , Contig100266 , Contig43171 , Contig99067 , Contig2933 , Contig8134 , Contig8135 , Contig8136 , Contig48262 , Contig43178 , Contig49808 , Contig48035 , Contig13467 , Contig24742 , Contig24744 , Contig24745 , Contig24747 , Contig43880 , Contig78164 , Contig37633 , Contig12684 , Contig82370 , Contig70650 , Contig93029 , Contig35858 , Contig3129 , Contig18658…
GO:0023052	P	signaling	1370	Contig29744 , Contig18786 , Contig25346 , Contig18789 , Contig2830 , Contig43171 , Contig7133 , Contig96480 , Contig6440 , Contig6689 , Contig73876 , Contig25720 , Contig3657 , Contig101622 , Contig77020 , Contig14382 , Contig3010 , Contig38940 , Contig62610 , Contig86499 , Contig77590 , Contig94882 , Contig94883 , Contig72257 , Contig37297 , Contig62923 , Contig66137 , Contig32216 , Contig29872 …
GO:0007165	P	signal transduction	1158	Contig30898 , Contig29170 , Contig43171 , Contig32216 , Contig84347 , Contig25346 , Contig18789 , Contig2830 , Contig30726 , Contig30725 , Contig73572 , Contig43396 , Contig24628 , Contig63044 , Contig19087 , Contig12476 , Contig40250 , Contig7133 , Contig8396 , Contig71717 , Contig82273 , Contig18800 , Contig14984 , Contig6440 , Contig2562 , Contig91630 , Contig6689 , Contig23145 , Contig50018 ,…
GO:0034645	P	cellular macromolecule biosynthetic process	1883	Contig19713 , Contig19301 , Contig93029 , Contig78164 , Contig52514 , Contig52515 , Contig29090 , Contig85382 , Contig42599 , Contig28305 , Contig60465 , Contig98425 , Contig48035 , Contig37183 , Contig83625 , Contig83628 , Contig78765 , Contig46893 , Contig86270 , Contig32326 , Contig38943 , Contig78332 , Contig82719 , Contig40819 , Contig62616 , Contig69649 , Contig86494 , Contig17031 , Contig8…
GO:0009835	P	ripening	5	Contig26989 , Contig12079 , Contig68116 , Contig53084 , Contig33290
GO:0008219	P	cell death	206	Contig46313 , Contig71245 , Contig26226 , Contig70513 , Contig94333 , Contig30958 , Contig28452 , Contig25986 , Contig23945 , Contig282 , Contig32042 , Contig85759 , Contig9894 , Contig74134 , Contig91531 , Contig42891 , Contig71717 , Contig18800 , Contig27230 , Contig39248 , Contig13847 , Contig1453 , Contig22395 , Contig18393 , Contig47425 , Contig30693 , Contig2945 , Contig60041 , Contig85744 …
GO:0090066	P	regulation of anatomical structure size	304	Contig4026 , Contig32638 , Contig88790 , Contig77576 , Contig13048 , Contig9299 , Contig61703 , Contig13325 , Contig95481 , Contig29219 , Contig14112 , Contig59986 , Contig8236 , Contig43833 , Contig98888 , Contig15318 , Contig32284 , Contig4228 , Contig9959 , Contig29035 , Contig9303 , Contig22809 , Contig91531 , Contig96480 , Contig11501 , Contig98390 , Contig28669 , Contig96485 , Contig6689 , …
GO:0007275	P	multicellular organismal development	1764	Contig14556 , Contig14557 , Contig18786 , Contig42174 , Contig2830 , Contig7133 , Contig96480 , Contig96485 , Contig6689 , Contig60463 , Contig14313 , Contig14314 , Contig25720 , Contig3654 , Contig98427 , Contig5184 , Contig13338 , Contig98420 , Contig5181 , Contig42771 , Contig8226 , Contig15408 , Contig15407 , Contig15953 , Contig37747 , Contig37740 , Contig46896 , Contig78765 , Contig99887 , …
GO:0007049	P	cell cycle	341	Contig14556 , Contig68947 , Contig24773 , Contig3644 , Contig87408 , Contig88790 , Contig3286 , Contig51124 , Contig58452 , Contig73055 , Contig30056 , Contig91734 , Contig15591 , Contig34225 , Contig14387 , Contig89159 , Contig12566 , Contig6042 , Contig2335 , Contig8028 , Contig34346 , Contig83495 , Contig7730 , Contig36220 , Contig40913 , Contig97034 , Contig96964 , Contig40018 , Contig7255 , …
GO:0009719	P	response to endogenous stimulus	748	Contig14556 , Contig71398 , Contig72801 , Contig2830 , Contig30726 , Contig51650 , Contig24628 , Contig51493 , Contig14989 , Contig40705 , Contig22809 , Contig7133 , Contig71717 , Contig67542 , Contig75985 , Contig6689 , Contig66701 , Contig26034 , Contig29395 , Contig5187 , Contig48133 , Contig3657 , Contig56721 , Contig101622 , Contig7963 , Contig17116 , Contig16408 , Contig99400 , Contig30725 …
GO:0044267	P	cellular protein metabolic process	4035	Contig33528 , Contig8505 , Contig18780 , Contig19301 , Contig93029 , Contig25346 , Contig18995 , Contig95910 , Contig2384 , Contig15310 , Contig87294 , Contig78164 , Contig4109 , Contig52515 , Contig38308 , Contig7133 , Contig29090 , Contig56758 , Contig38303 , Contig22415 , Contig85382 , Contig42599 , Contig28305 , Contig14313 , Contig14314 , Contig14315 , Contig48038 , Contig98425 , Contig3769 …
GO:0009653	P	anatomical structure morphogenesis	673	Contig31383 , Contig71390 , Contig30726 , Contig30725 , Contig29219 , Contig15318 , Contig55222 , Contig40705 , Contig22809 , Contig55936 , Contig96725 , Contig27033 , Contig96480 , Contig18800 , Contig29150 , Contig96485 , Contig91630 , Contig6689 , Contig26034 , Contig24098 , Contig71577 , Contig48135 , Contig62062 , Contig5181 , Contig101622 , Contig66428 , Contig64424 , Contig42673 , Contig15…
GO:0016049	P	cell growth	303	Contig4026 , Contig32638 , Contig88790 , Contig77576 , Contig13048 , Contig9299 , Contig61703 , Contig13325 , Contig95481 , Contig29219 , Contig14112 , Contig59986 , Contig8236 , Contig43833 , Contig98888 , Contig15318 , Contig32284 , Contig4228 , Contig9959 , Contig29035 , Contig9303 , Contig22809 , Contig91531 , Contig96480 , Contig11501 , Contig98390 , Contig28669 , Contig96485 , Contig6689 , …
GO:0000003	P	reproduction	1035	Contig31383 , Contig49739 , Contig51124 , Contig18995 , Contig51554 , Contig5628 , Contig67742 , Contig6961 , Contig67630 , Contig68587 , Contig85592 , Contig55936 , Contig96725 , Contig26131 , Contig79645 , Contig18800 , Contig3120 , Contig73507 , Contig91320 , Contig25682 , Contig29031 , Contig60463 , Contig6617 , Contig31398 , Contig18668 , Contig13338 , Contig48135 , Contig62062 , Contig56721…
GO:0044260	P	cellular macromolecule metabolic process	4844	Contig14556 , Contig14557 , Contig18780 , Contig19301 , Contig93029 , Contig23927 , Contig25346 , Contig18995 , Contig95910 , Contig48035 , Contig2384 , Contig15310 , Contig86264 , Contig87294 , Contig78164 , Contig4109 , Contig52515 , Contig38943 , Contig38308 , Contig7133 , Contig29090 , Contig18658 , Contig3120 , Contig22415 , Contig85382 , Contig42599 , Contig28305 , Contig14313 , Contig14314…
GO:0048869	P	cellular developmental process	451	Contig14556 , Contig64424 , Contig67749 , Contig6961 , Contig27033 , Contig96480 , Contig18800 , Contig3088 , Contig29150 , Contig96485 , Contig6689 , Contig59741 , Contig60463 , Contig48135 , Contig62062 , Contig5181 , Contig68564 , Contig66428 , Contig42673 , Contig15407 , Contig15953 , Contig72893 , Contig72890 , Contig17528 , Contig67630 , Contig32955 , Contig16039 , Contig99486 , Contig99887…
GO:0040029	P	regulation of gene expression, epigenetic	108	Contig42078 , Contig47339 , Contig51124 , Contig73284 , Contig22778 , Contig57230 , Contig98095 , Contig34225 , Contig85193 , Contig5293 , Contig10990 , Contig1453 , Contig25682 , Contig15067 , Contig94233 , Contig231 , Contig98739 , Contig33537 , Contig62460 , Contig12890 , Contig9298 , Contig9467 , Contig2027 , Contig28502 , Contig99313 , Contig29308 , Contig39177 , Contig33233 , Contig18639 , …
GO:0016043	P	cellular component organization	1946	Contig8134 , Contig8135 , Contig8136 , Contig15313 , Contig74339 , Contig15318 , Contig12684 , Contig82370 , Contig22960 , Contig19781 , Contig38306 , Contig3120 , Contig32157 , Contig33522 , Contig25723 , Contig3654 , Contig5181 , Contig66428 , Contig3659 , Contig43080 , Contig21886 , Contig8226 , Contig15407 , Contig72893 , Contig92139 , Contig73271 , Contig52353 , Contig11242 , Contig56438 , C…
GO:0050789	P	regulation of biological process	1266	Contig30898 , Contig42078 , Contig29170 , Contig43171 , Contig32216 , Contig84347 , Contig51124 , Contig73284 , Contig18789 , Contig2830 , Contig30726 , Contig30725 , Contig73572 , Contig43396 , Contig24628 , Contig63044 , Contig19087 , Contig12476 , Contig40250 , Contig7133 , Contig8396 , Contig71717 , Contig82273 , Contig18800 , Contig14984 , Contig6440 , Contig98777 , Contig91630 , Contig6689 …
GO:0010467	P	gene expression	1985	Contig19713 , Contig19301 , Contig93029 , Contig78164 , Contig52514 , Contig52515 , Contig29090 , Contig85382 , Contig42599 , Contig28305 , Contig60465 , Contig98425 , Contig48035 , Contig37183 , Contig83625 , Contig83628 , Contig78765 , Contig46893 , Contig86270 , Contig32326 , Contig38943 , Contig78332 , Contig82719 , Contig40819 , Contig62616 , Contig69649 , Contig86494 , Contig17031 , Contig8…
GO:0065007	P	biological regulation	1722	Contig29744 , Contig43171 , Contig25346 , Contig18789 , Contig2830 , Contig15318 , Contig34507 , Contig7133 , Contig96480 , Contig6440 , Contig96485 , Contig6689 , Contig73876 , Contig25720 , Contig41277 , Contig3654 , Contig3657 , Contig101622 , Contig66428 , Contig43081 , Contig15407 , Contig72893 , Contig77020 , Contig14382 , Contig99887 , Contig3010 , Contig56430 , Contig62610 , Contig86499 ,…
GO:0040007	P	growth	472	Contig71390 , Contig15318 , Contig55222 , Contig65155 , Contig22809 , Contig96480 , Contig96485 , Contig6689 , Contig14255 , Contig48135 , Contig62062 , Contig45184 , Contig66428 , Contig42673 , Contig15407 , Contig54998 , Contig99018 , Contig89414 , Contig62995 , Contig77020 , Contig17528 , Contig52353 , Contig16039 , Contig99486 , Contig99887 , Contig90283 , Contig20167 , Contig43497 , Contig66…
GO:0065008	P	regulation of biological quality	565	Contig89525 , Contig71390 , Contig22486 , Contig15318 , Contig24622 , Contig14989 , Contig22809 , Contig9049 , Contig96480 , Contig96485 , Contig91630 , Contig6689 , Contig14255 , Contig86780 , Contig3654 , Contig48135 , Contig62062 , Contig45184 , Contig66428 , Contig91933 , Contig43081 , Contig42673 , Contig15407 , Contig72893 , Contig17528 , Contig67630 , Contig16039 , Contig85281 , Contig9988…
GO:0016265	P	death	206	Contig46313 , Contig71245 , Contig26226 , Contig70513 , Contig94333 , Contig30958 , Contig28452 , Contig25986 , Contig23945 , Contig282 , Contig32042 , Contig85759 , Contig9894 , Contig74134 , Contig91531 , Contig42891 , Contig71717 , Contig18800 , Contig27230 , Contig39248 , Contig13847 , Contig1453 , Contig22395 , Contig18393 , Contig47425 , Contig30693 , Contig2945 , Contig60041 , Contig85744 …
GO:0010468	P	regulation of gene expression	109	Contig42078 , Contig47339 , Contig51124 , Contig73284 , Contig22778 , Contig57230 , Contig98095 , Contig34225 , Contig85193 , Contig5293 , Contig85115 , Contig10990 , Contig1453 , Contig25682 , Contig15067 , Contig94233 , Contig231 , Contig98739 , Contig33537 , Contig62460 , Contig12890 , Contig9298 , Contig9467 , Contig2027 , Contig28502 , Contig99313 , Contig29308 , Contig39177 , Contig33233 , …
GO:0032502	P	developmental process	1928	Contig14556 , Contig14557 , Contig18786 , Contig42174 , Contig2830 , Contig15318 , Contig7133 , Contig96480 , Contig96485 , Contig6689 , Contig60463 , Contig14313 , Contig14314 , Contig25720 , Contig3654 , Contig98427 , Contig5184 , Contig13338 , Contig98420 , Contig5181 , Contig42771 , Contig66428 , Contig8226 , Contig15408 , Contig15407 , Contig15953 , Contig72893 , Contig72890 , Contig37747 , …
GO:0019748	P	secondary metabolic process	174	Contig49487 , Contig76837 , Contig74404 , Contig30640 , Contig24628 , Contig75728 , Contig4658 , Contig40999 , Contig41259 , Contig38175 , Contig46794 , Contig29493 , Contig66722 , Contig46824 , Contig11316 , Contig28147 , Contig72817 , Contig36968 , Contig3515 , Contig68994 , Contig32440 , Contig17047 , Contig98307 , Contig11840 , Contig100980 , Contig64105 , Contig89143 , Contig96710 , Contig35…
GO:0048608	P	reproductive structure development	266	Contig31383 , Contig1100 , Contig57586 , Contig71245 , Contig49739 , Contig3720 , Contig13048 , Contig99552 , Contig46649 , Contig16016 , Contig32634 , Contig37966 , Contig3973 , Contig7088 , Contig98002 , Contig22009 , Contig29928 , Contig100041 , Contig68587 , Contig85592 , Contig11509 , Contig43363 , Contig96725 , Contig19974 , Contig46946 , Contig37440 , Contig91320 , Contig68116 , Contig3713…
GO:0006629	P	lipid metabolic process	1192	Contig25592 , Contig30039 , Contig16943 , Contig25596 , Contig80350 , Contig35307 , Contig25613 , Contig15498 , Contig2836 , Contig33139 , Contig43823 , Contig8866 , Contig63048 , Contig35253 , Contig100610 , Contig40897 , Contig35257 , Contig83804 , Contig41427 , Contig24625 , Contig24624 , Contig74333 , Contig27099 , Contig27039 , Contig12687 , Contig55936 , Contig35990 , Contig8853 , Contig255…
GO:0044238	P	primary metabolic process	11574	Contig18780 , Contig8139 , Contig8134 , Contig8135 , Contig8136 , Contig48262 , Contig43178 , Contig8131 , Contig15311 , Contig15310 , Contig78164 , Contig43171 , Contig36778 , Contig3768 , Contig3129 , Contig96480 , Contig19784 , Contig19785 , Contig6440 , Contig22415 , Contig42599 , Contig28305 , Contig43310 , Contig98427 , Contig98936 , Contig98425 , Contig98420 , Contig47322 , Contig82396 , C…
GO:0060255	P	regulation of macromolecule metabolic process	110	Contig42078 , Contig47339 , Contig51124 , Contig73284 , Contig22778 , Contig57230 , Contig98095 , Contig34225 , Contig85193 , Contig5293 , Contig85115 , Contig10990 , Contig1453 , Contig25682 , Contig15067 , Contig94233 , Contig231 , Contig98739 , Contig33537 , Contig62460 , Contig12890 , Contig9298 , Contig9467 , Contig2027 , Contig28502 , Contig99313 , Contig29308 , Contig39177 , Contig33233 , …
GO:0032501	P	multicellular organismal process	1796	Contig14556 , Contig14557 , Contig18786 , Contig42174 , Contig2830 , Contig7133 , Contig96480 , Contig96485 , Contig6689 , Contig60463 , Contig14313 , Contig14314 , Contig25720 , Contig3654 , Contig98427 , Contig5184 , Contig13338 , Contig98420 , Contig5181 , Contig42771 , Contig8226 , Contig15408 , Contig15407 , Contig15953 , Contig37747 , Contig37740 , Contig46896 , Contig78765 , Contig99887 , …
GO:0006810	P	transport	3516	Contig25260 , Contig14220 , Contig18786 , Contig18784 , Contig8134 , Contig8135 , Contig8136 , Contig22132 , Contig95911 , Contig15313 , Contig47866 , Contig24744 , Contig24745 , Contig24747 , Contig73470 , Contig15318 , Contig60869 , Contig43525 , Contig83716 , Contig82370 , Contig43348 , Contig81578 , Contig68425 , Contig85898 , Contig96480 , Contig38306 , Contig35853 , Contig25293 , Contig4786…
GO:0006464	P	protein modification process	2194	Contig33528 , Contig15494 , Contig18780 , Contig25346 , Contig95910 , Contig15310 , Contig15490 , Contig4109 , Contig38308 , Contig7133 , Contig38303 , Contig22415 , Contig14313 , Contig14314 , Contig14315 , Contig48038 , Contig827 , Contig66428 , Contig1877 , Contig33189 , Contig15408 , Contig43089 , Contig72893 , Contig96150 , Contig99790 , Contig1500 , Contig99887 , Contig17038 , Contig2740 , …
GO:0050794	P	regulation of cellular process	1161	Contig30898 , Contig29170 , Contig43171 , Contig32216 , Contig84347 , Contig25346 , Contig18789 , Contig2830 , Contig30726 , Contig30725 , Contig73572 , Contig43396 , Contig24628 , Contig63044 , Contig19087 , Contig12476 , Contig40250 , Contig7133 , Contig8396 , Contig71717 , Contig82273 , Contig18800 , Contig14984 , Contig6440 , Contig2562 , Contig91630 , Contig6689 , Contig23145 , Contig50018 ,…
GO:0009058	P	biosynthetic process	5894	Contig29744 , Contig78164 , Contig36778 , Contig23180 , Contig19784 , Contig19785 , Contig42599 , Contig28305 , Contig98935 , Contig98936 , Contig98425 , Contig47322 , Contig21880 , Contig83625 , Contig83628 , Contig46892 , Contig86479 , Contig38943 , Contig32108 , Contig62616 , Contig69649 , Contig66559 , Contig17031 , Contig94882 , Contig94883 , Contig62619 , Contig32107 , Contig32106 , Contig4…
GO:0022414	P	reproductive process	432	Contig31383 , Contig20835 , Contig5628 , Contig8869 , Contig68587 , Contig85592 , Contig55936 , Contig96725 , Contig18800 , Contig91320 , Contig15382 , Contig25720 , Contig13338 , Contig48135 , Contig62062 , Contig56721 , Contig45184 , Contig66428 , Contig42673 , Contig15408 , Contig15407 , Contig15953 , Contig72893 , Contig92708 , Contig37740 , Contig67630 , Contig15817 , Contig16039 , Contig892…
GO:0043412	P	macromolecule modification	2194	Contig33528 , Contig15494 , Contig18780 , Contig25346 , Contig95910 , Contig15310 , Contig15490 , Contig4109 , Contig38308 , Contig7133 , Contig38303 , Contig22415 , Contig14313 , Contig14314 , Contig14315 , Contig48038 , Contig827 , Contig66428 , Contig1877 , Contig33189 , Contig15408 , Contig43089 , Contig72893 , Contig96150 , Contig99790 , Contig1500 , Contig99887 , Contig17038 , Contig2740 , …
GO:0023046	P	signaling process	1183	Contig30898 , Contig29170 , Contig43171 , Contig32216 , Contig84347 , Contig25346 , Contig18789 , Contig2830 , Contig30726 , Contig30725 , Contig73572 , Contig43396 , Contig24628 , Contig63044 , Contig19087 , Contig12476 , Contig40250 , Contig7133 , Contig8396 , Contig71717 , Contig82273 , Contig18800 , Contig14984 , Contig6440 , Contig2562 , Contig91630 , Contig6689 , Contig23145 , Contig50018 ,…
GO:0008152	P	metabolic process	16995	Contig18780 , Contig8139 , Contig8134 , Contig8135 , Contig8136 , Contig18788 , Contig43178 , Contig8131 , Contig15313 , Contig15311 , Contig15310 , Contig78164 , Contig18998 , Contig43171 , Contig36778 , Contig47606 , Contig3768 , Contig3129 , Contig36770 , Contig19784 , Contig19785 , Contig6440 , Contig42591 , Contig22415 , Contig42595 , Contig22413 , Contig2832 , Contig81374 , Contig28305 , Co…
GO:0007267	P	cell-cell signaling	51	Contig49717 , Contig61904 , Contig66362 , Contig30870 , Contig2688 , Contig17344 , Contig23961 , Contig86921 , Contig62519 , Contig23962 , Contig15820 , Contig67170 , Contig42352 , Contig68463 , Contig93394 , Contig4425 , Contig57690 , Contig5409 , Contig92343 , Contig4088 , Contig29623 , Contig29170 , Contig91596 , Contig68262 , Contig56592 , Contig20340 , Contig82583 , Contig74121 , Contig88729…
GO:0005975	P	carbohydrate metabolic process	1901	Contig8139 , Contig8131 , Contig4101 , Contig43880 , Contig83711 , Contig4108 , Contig12684 , Contig36778 , Contig70650 , Contig14319 , Contig47258 , Contig32155 , Contig14317 , Contig98935 , Contig98936 , Contig3657 , Contig82396 , Contig85875 , Contig22987 , Contig3658 , Contig8389 , Contig22982 , Contig15409 , Contig25508 , Contig77021 , Contig38165 , Contig83159 , Contig42688 , Contig38769 , …
GO:0051234	P	establishment of localization	3517	Contig25260 , Contig14220 , Contig18786 , Contig18784 , Contig8134 , Contig8135 , Contig8136 , Contig22132 , Contig95911 , Contig15313 , Contig47866 , Contig24744 , Contig24745 , Contig24747 , Contig73470 , Contig15318 , Contig60869 , Contig43525 , Contig83716 , Contig82370 , Contig43348 , Contig81578 , Contig68425 , Contig85898 , Contig96480 , Contig38306 , Contig35853 , Contig25293 , Contig4786…
GO:0009056	P	catabolic process	2773	Contig14556 , Contig25260 , Contig43171 , Contig42175 , Contig8134 , Contig8135 , Contig8136 , Contig2836 , Contig25341 , Contig24742 , Contig15310 , Contig24744 , Contig24745 , Contig24747 , Contig43880 , Contig73473 , Contig37633 , Contig35988 , Contig12684 , Contig82370 , Contig22964 , Contig12687 , Contig81578 , Contig3129 , Contig85898 , Contig96480 , Contig6440 , Contig6688 , Contig6689 , C…
GO:0051179	P	localization	3517	Contig25260 , Contig14220 , Contig18786 , Contig18784 , Contig8134 , Contig8135 , Contig8136 , Contig22132 , Contig95911 , Contig15313 , Contig47866 , Contig24744 , Contig24745 , Contig24747 , Contig73470 , Contig15318 , Contig60869 , Contig43525 , Contig83716 , Contig82370 , Contig43348 , Contig81578 , Contig68425 , Contig85898 , Contig96480 , Contig38306 , Contig35853 , Contig25293 , Contig4786…
GO:0006091	P	generation of precursor metabolites and energy	940	Contig47022 , Contig53875 , Contig73289 , Contig61583 , Contig19715 , Contig85693 , Contig25598 , Contig19718 , Contig76052 , Contig51650 , Contig31226 , Contig24744 , Contig24745 , Contig24747 , Contig76754 , Contig86034 , Contig63310 , Contig5593 , Contig11016 , Contig3086 , Contig76610 , Contig47157 , Contig39641 , Contig18646 , Contig80994 , Contig14317 , Contig43310 , Contig98935 , Contig715…
GO:0051704	P	multi-organism process	180	Contig32638 , Contig20767 , Contig40496 , Contig40497 , Contig5214 , Contig37966 , Contig59986 , Contig5628 , Contig52841 , Contig32284 , Contig40522 , Contig37030 , Contig16187 , Contig72893 , Contig11501 , Contig98390 , Contig28669 , Contig51880 , Contig87362 , Contig28788 , Contig67213 , Contig83313 , Contig13338 , Contig48135 , Contig62062 , Contig45184 , Contig59201 , Contig66428 , Contig354…
GO:0042592	P	homeostatic process	264	Contig1100 , Contig53588 , Contig97851 , Contig86676 , Contig89525 , Contig75335 , Contig48947 , Contig25193 , Contig22486 , Contig11580 , Contig83675 , Contig14708 , Contig83969 , Contig15840 , Contig24622 , Contig14989 , Contig37030 , Contig53190 , Contig9894 , Contig9049 , Contig63316 , Contig93623 , Contig38175 , Contig36449 , Contig45048 , Contig91630 , Contig86172 , Contig68116 , Contig6605…
GO:0009607	P	response to biotic stimulus	609	Contig29744 , Contig61410 , Contig14655 , Contig58740 , Contig43396 , Contig14989 , Contig68587 , Contig96721 , Contig3088 , Contig26524 , Contig65350 , Contig16580 , Contig98935 , Contig45181 , Contig92514 , Contig80122 , Contig91765 , Contig89798 , Contig77020 , Contig94032 , Contig101590 , Contig34437 , Contig42688 , Contig27088 , Contig6431 , Contig66251 , Contig57091 , Contig48627 , Contig13…
GO:0009606	P	tropism	72	Contig17102 , Contig30165 , Contig18786 , Contig20706 , Contig20624 , Contig66438 , Contig14897 , Contig19030 , Contig90872 , Contig68712 , Contig51650 , Contig6783 , Contig8829 , Contig35849 , Contig9467 , Contig14943 , Contig14942 , Contig1920 , Contig55957 , Contig14847 , Contig15965 , Contig23126 , Contig79539 , Contig20610 , Contig96480 , Contig20484 , Contig16360 , Contig88702 , Contig6689 …
GO:0009605	P	response to external stimulus	870	Contig29744 , Contig18786 , Contig61410 , Contig14655 , Contig51650 , Contig8866 , Contig51554 , Contig58740 , Contig43396 , Contig14989 , Contig68587 , Contig96721 , Contig96480 , Contig58984 , Contig3088 , Contig6689 , Contig26524 , Contig65350 , Contig16580 , Contig16587 , Contig98935 , Contig45181 , Contig44451 , Contig92514 , Contig25469 , Contig80122 , Contig71477 , Contig91765 , Contig6451…
GO:0003006	P	reproductive developmental process	266	Contig31383 , Contig1100 , Contig57586 , Contig71245 , Contig49739 , Contig3720 , Contig13048 , Contig99552 , Contig46649 , Contig16016 , Contig32634 , Contig37966 , Contig3973 , Contig7088 , Contig98002 , Contig22009 , Contig29928 , Contig100041 , Contig68587 , Contig85592 , Contig11509 , Contig43363 , Contig96725 , Contig19974 , Contig46946 , Contig37440 , Contig91320 , Contig68116 , Contig3713…
GO:0019538	P	protein metabolic process	5470	Contig18780 , Contig15311 , Contig15310 , Contig78164 , Contig22415 , Contig42599 , Contig28305 , Contig98425 , Contig1877 , Contig1872 , Contig72893 , Contig96150 , Contig83625 , Contig83628 , Contig46892 , Contig86479 , Contig99887 , Contig34437 , Contig38943 , Contig38942 , Contig17038 , Contig62616 , Contig69649 , Contig62610 , Contig17031 , Contig98689 , Contig32104 , Contig9266 , Contig9265…
GO:0009908	P	flower development	261	Contig31383 , Contig1100 , Contig57586 , Contig71245 , Contig49739 , Contig3720 , Contig13048 , Contig99552 , Contig46649 , Contig16016 , Contig32634 , Contig37966 , Contig3973 , Contig7088 , Contig22009 , Contig29928 , Contig100041 , Contig68587 , Contig85592 , Contig11509 , Contig43363 , Contig96725 , Contig19974 , Contig46946 , Contig37440 , Contig91320 , Contig37137 , Contig43186 , Contig1538…
GO:0050896	P	response to stimulus	3226	Contig14556 , Contig18780 , Contig18786 , Contig81872 , Contig2830 , Contig24742 , Contig8506 , Contig73473 , Contig67607 , Contig74333 , Contig34128 , Contig7133 , Contig96480 , Contig3120 , Contig6689 , Contig822 , Contig73879 , Contig14316 , Contig59047 , Contig98427 , Contig98936 , Contig3657 , Contig98420 , Contig101622 , Contig48035 , Contig8221 , Contig5342 , Contig99400 , Contig43087 , Co…
GO:0048856	P	anatomical structure development	847	Contig31383 , Contig35738 , Contig71390 , Contig20835 , Contig30726 , Contig30725 , Contig29219 , Contig15318 , Contig55222 , Contig68587 , Contig85592 , Contig40705 , Contig22809 , Contig55936 , Contig96725 , Contig27033 , Contig96480 , Contig18800 , Contig29150 , Contig96485 , Contig91630 , Contig6689 , Contig91320 , Contig26034 , Contig15382 , Contig25720 , Contig24098 , Contig71577 , Contig13…
GO:0008361	P	regulation of cell size	304	Contig4026 , Contig32638 , Contig88790 , Contig77576 , Contig13048 , Contig9299 , Contig61703 , Contig13325 , Contig95481 , Contig29219 , Contig14112 , Contig59986 , Contig8236 , Contig43833 , Contig98888 , Contig15318 , Contig32284 , Contig4228 , Contig9959 , Contig29035 , Contig9303 , Contig22809 , Contig91531 , Contig96480 , Contig11501 , Contig98390 , Contig28669 , Contig96485 , Contig6689 , …
GO:0044237	P	cellular metabolic process	8797	Contig18780 , Contig43171 , Contig8134 , Contig8135 , Contig8136 , Contig9545 , Contig43178 , Contig15310 , Contig78164 , Contig3768 , Contig3129 , Contig96480 , Contig19784 , Contig19785 , Contig6440 , Contig22415 , Contig42599 , Contig28305 , Contig43310 , Contig98427 , Contig98936 , Contig98425 , Contig98420 , Contig47322 , Contig53594 , Contig25504 , Contig1872 , Contig72893 , Contig96150 , C…
GO:0043170	P	macromolecule metabolic process	6276	Contig18780 , Contig15311 , Contig15310 , Contig78164 , Contig3120 , Contig22415 , Contig42599 , Contig28305 , Contig98427 , Contig98425 , Contig98420 , Contig1877 , Contig1872 , Contig72893 , Contig96150 , Contig83625 , Contig83628 , Contig46892 , Contig86479 , Contig99887 , Contig34437 , Contig38943 , Contig38942 , Contig38760 , Contig17038 , Contig62616 , Contig69649 , Contig62610 , Contig6655…
GO:0009875	P	pollen-pistil interaction	28	Contig64613 , Contig101611 , Contig77590 , Contig16512 , Contig44584 , Contig21915 , Contig29535 , Contig64659 , Contig16187 , Contig53121 , Contig87362 , Contig79646 , Contig79645 , Contig17903 , Contig27298 , Contig17863 , Contig29974 , Contig97349 , Contig49690 , Contig36016 , Contig35467 , Contig22293 , Contig54584 , Contig20372 , Contig22815 , Contig37195 , Contig88146 , Contig7028
GO:0007154	P	cell communication	251	Contig56734 , Contig18786 , Contig35141 , Contig62428 , Contig79646 , Contig8866 , Contig44584 , Contig47892 , Contig6109 , Contig29623 , Contig72882 , Contig31556 , Contig91242 , Contig28972 , Contig4425 , Contig16187 , Contig93623 , Contig81703 , Contig18395 , Contig12286 , Contig87362 , Contig9810 , Contig55508 , Contig1835 , Contig16587 , Contig65846 , Contig39824 , Contig65290 , Contig7841 ,…
GO:0009059	P	macromolecule biosynthetic process	1883	Contig19713 , Contig19301 , Contig93029 , Contig78164 , Contig52514 , Contig52515 , Contig29090 , Contig85382 , Contig42599 , Contig28305 , Contig60465 , Contig98425 , Contig48035 , Contig37183 , Contig83625 , Contig83628 , Contig78765 , Contig46893 , Contig86270 , Contig32326 , Contig38943 , Contig78332 , Contig82719 , Contig40819 , Contig62616 , Contig69649 , Contig86494 , Contig17031 , Contig8…
GO:0009856	P	pollination	180	Contig32638 , Contig20767 , Contig40496 , Contig40497 , Contig5214 , Contig37966 , Contig59986 , Contig5628 , Contig52841 , Contig32284 , Contig40522 , Contig37030 , Contig16187 , Contig72893 , Contig11501 , Contig98390 , Contig28669 , Contig51880 , Contig87362 , Contig28788 , Contig67213 , Contig83313 , Contig13338 , Contig48135 , Contig62062 , Contig45184 , Contig59201 , Contig66428 , Contig354…
GO:0015979	P	photosynthesis	232	Contig22772 , Contig94631 , Contig24395 , Contig76756 , Contig14029 , Contig85693 , Contig69666 , Contig30799 , Contig51650 , Contig5352 , Contig12565 , Contig32316 , Contig83969 , Contig1929 , Contig96963 , Contig3086 , Contig20871 , Contig71245 , Contig35991 , Contig5532 , Contig6809 , Contig11500 , Contig81706 , Contig96219 , Contig78777 , Contig47157 , Contig40657 , Contig27483 , Contig90446 …
GO:0023060	P	signal transmission	1183	Contig30898 , Contig29170 , Contig43171 , Contig32216 , Contig84347 , Contig25346 , Contig18789 , Contig2830 , Contig30726 , Contig30725 , Contig73572 , Contig43396 , Contig24628 , Contig63044 , Contig19087 , Contig12476 , Contig40250 , Contig7133 , Contig8396 , Contig71717 , Contig82273 , Contig18800 , Contig14984 , Contig6440 , Contig2562 , Contig91630 , Contig6689 , Contig23145 , Contig50018 ,…
GO:0009838	P	abscission	15	Contig68587 , Contig91817 , Contig31383 , Contig3973 , Contig7415 , Contig44888 , Contig16901 , Contig64147 , Contig18631 , Contig7088 , Contig65 , Contig16857 , Contig25720 , Contig17447 , Contig16016
GO:0006259	P	DNA metabolic process	892	Contig14556 , Contig14557 , Contig71398 , Contig65522 , Contig2484 , Contig20266 , Contig53548 , Contig41386 , Contig14387 , Contig14386 , Contig5627 , Contig5625 , Contig5624 , Contig67033 , Contig4711 , Contig40705 , Contig49037 , Contig27033 , Contig18658 , Contig58590 , Contig3120 , Contig27034 , Contig25682 , Contig23419 , Contig94211 , Contig26916 , Contig14316 , Contig56151 , Contig98427 ,…
GO:0009987	P	cellular process	15218	Contig18780 , Contig18786 , Contig18784 , Contig8134 , Contig8135 , Contig8136 , Contig18788 , Contig43178 , Contig2836 , Contig8013 , Contig15311 , Contig15310 , Contig7369 , Contig78164 , Contig15318 , Contig8011 , Contig43171 , Contig36778 , Contig3768 , Contig3129 , Contig19781 , Contig96480 , Contig19784 , Contig19785 , Contig6440 , Contig96485 , Contig22416 , Contig22415 , Contig2832 , Cont…
GO:0009790	P	embryonic development	376	Contig31383 , Contig5628 , Contig49402 , Contig17453 , Contig17450 , Contig68587 , Contig29150 , Contig55186 , Contig25682 , Contig2849 , Contig80994 , Contig13709 , Contig33223 , Contig8226 , Contig54998 , Contig51726 , Contig89414 , Contig62995 , Contig85744 , Contig78765 , Contig99887 , Contig27088 , Contig18628 , Contig90283 , Contig17132 , Contig12943 , Contig56263 , Contig90999 , Contig5290…
GO:0006412	P	translation	1879	Contig19713 , Contig19301 , Contig93029 , Contig78164 , Contig52514 , Contig52515 , Contig29090 , Contig85382 , Contig42599 , Contig28305 , Contig60465 , Contig98425 , Contig48035 , Contig37183 , Contig83625 , Contig83628 , Contig78765 , Contig46893 , Contig86270 , Contig32326 , Contig38943 , Contig78332 , Contig82719 , Contig40819 , Contig62616 , Contig69649 , Contig86494 , Contig17031 , Contig8…
GO:0032535	P	regulation of cellular component size	304	Contig4026 , Contig32638 , Contig88790 , Contig77576 , Contig13048 , Contig9299 , Contig61703 , Contig13325 , Contig95481 , Contig29219 , Contig14112 , Contig59986 , Contig8236 , Contig43833 , Contig98888 , Contig15318 , Contig32284 , Contig4228 , Contig9959 , Contig29035 , Contig9303 , Contig22809 , Contig91531 , Contig96480 , Contig11501 , Contig98390 , Contig28669 , Contig96485 , Contig6689 , …
GO:0044281	P	small molecule metabolic process	7	Contig1177 , Contig71246 , Contig99546 , Contig85115 , Contig18311 , Contig66657 , Contig25094
GO:0060089	F	molecular transducer activity	248	Contig92902 , Contig20706 , Contig30898 , Contig25346 , Contig8337 , Contig6800 , Contig29847 , Contig17052 , Contig20340 , Contig9696 , Contig81242 , Contig98555 , Contig16343 , Contig12881 , Contig85303 , Contig4225 , Contig6258 , Contig96965 , Contig66436 , Contig98359 , Contig46559 , Contig14984 , Contig12369 , Contig98777 , Contig52206 , Contig68116 , Contig12286 , Contig11326 , Contig37235 …
GO:0000166	F	nucleotide binding	4959	Contig14556 , Contig14557 , Contig46803 , Contig42170 , Contig93029 , Contig18784 , Contig8134 , Contig8135 , Contig8136 , Contig18995 , Contig655 , Contig95910 , Contig15313 , Contig60864 , Contig15311 , Contig33642 , Contig4101 , Contig14254 , Contig43449 , Contig73472 , Contig33645 , Contig37633 , Contig4109 , Contig12684 , Contig82370 , Contig18655 , Contig38308 , Contig81578 , Contig29090 , …
GO:0016740	F	transferase activity	5011	Contig18344 , Contig65608 , Contig18780 , Contig22567 , Contig99067 , Contig25618 , Contig99068 , Contig18789 , Contig18788 , Contig19308 , Contig43179 , Contig26208 , Contig53548 , Contig42079 , Contig40403 , Contig9397 , Contig98773 , Contig43880 , Contig33645 , Contig4109 , Contig34506 , Contig36778 , Contig70650 , Contig18655 , Contig38308 , Contig7133 , Contig85896 , Contig18658 , Contig3585…
GO:0016818	F	hydrolase activity, acting on acid anhydrides, in phosphorus-containing anhydrides	145	Contig30898 , Contig9205 , Contig79328 , Contig13048 , Contig22165 , Contig61703 , Contig60864 , Contig78044 , Contig29686 , Contig11855 , Contig73575 , Contig5111 , Contig2332 , Contig9959 , Contig9958 , Contig70659 , Contig51094 , Contig64986 , Contig37235 , Contig1177 , Contig5181 , Contig56559 , Contig76925 , Contig76924 , Contig32297 , Contig83703 , Contig85372 , Contig70660 , Contig12515 , …
GO:0019825	F	oxygen binding	9	Contig95385 , Contig95386 , Contig45872 , Contig71453 , Contig45065 , Contig41800 , Contig95903 , Contig65415 , Contig4392
GO:0016817	F	hydrolase activity, acting on acid anhydrides	145	Contig30898 , Contig9205 , Contig79328 , Contig13048 , Contig22165 , Contig61703 , Contig60864 , Contig78044 , Contig29686 , Contig11855 , Contig73575 , Contig5111 , Contig2332 , Contig9959 , Contig9958 , Contig70659 , Contig51094 , Contig64986 , Contig37235 , Contig1177 , Contig5181 , Contig56559 , Contig76925 , Contig76924 , Contig32297 , Contig83703 , Contig85372 , Contig70660 , Contig12515 , …
GO:0005488	F	binding	12201	Contig18780 , Contig18787 , Contig18786 , Contig18784 , Contig8134 , Contig8135 , Contig8136 , Contig48262 , Contig15313 , Contig15311 , Contig15310 , Contig78164 , Contig15319 , Contig36778 , Contig3768 , Contig3129 , Contig5025 , Contig96480 , Contig19784 , Contig19785 , Contig3120 , Contig22416 , Contig25613 , Contig22415 , Contig28305 , Contig98426 , Contig5187 , Contig98425 , Contig5180 , Co…
GO:0003676	F	nucleic acid binding	3277	Contig14556 , Contig99067 , Contig2933 , Contig99068 , Contig25345 , Contig2930 , Contig99661 , Contig35858 , Contig23779 , Contig18658 , Contig23180 , Contig38306 , Contig38301 , Contig3120 , Contig90116 , Contig60463 , Contig60465 , Contig14316 , Contig5187 , Contig98425 , Contig76250 , Contig101622 , Contig48035 , Contig28908 , Contig37186 , Contig8221 , Contig8222 , Contig1872 , Contig14137 ,…
GO:0003677	F	DNA binding	1197	Contig14556 , Contig71398 , Contig33135 , Contig40688 , Contig65522 , Contig14657 , Contig14656 , Contig51554 , Contig14387 , Contig14386 , Contig61961 , Contig46880 , Contig83800 , Contig15255 , Contig4711 , Contig100987 , Contig35858 , Contig98018 , Contig14983 , Contig82273 , Contig38301 , Contig9104 , Contig20963 , Contig6727 , Contig26034 , Contig25781 , Contig55187 , Contig3791 , Contig6046…
GO:0017076	F	purine nucleotide binding	6	Contig71246 , Contig99546 , Contig18311 , Contig25094 , Contig28315 , Contig5031
GO:0003774	F	motor activity	143	Contig30898 , Contig9205 , Contig79328 , Contig13048 , Contig22165 , Contig61703 , Contig60864 , Contig78044 , Contig29686 , Contig11855 , Contig73575 , Contig5111 , Contig2332 , Contig9959 , Contig9958 , Contig70659 , Contig51094 , Contig64986 , Contig37235 , Contig5181 , Contig56559 , Contig76925 , Contig76924 , Contig32297 , Contig83703 , Contig85372 , Contig70660 , Contig12515 , Contig4454 , …
GO:0005524	F	ATP binding	6	Contig71246 , Contig99546 , Contig18311 , Contig25094 , Contig28315 , Contig5031
GO:0016787	F	hydrolase activity	4699	Contig14556 , Contig25260 , Contig8139 , Contig72377 , Contig8134 , Contig8135 , Contig8136 , Contig49760 , Contig43178 , Contig8131 , Contig81974 , Contig61807 , Contig15313 , Contig60864 , Contig24744 , Contig24745 , Contig24747 , Contig78164 , Contig74336 , Contig37633 , Contig4108 , Contig74333 , Contig12684 , Contig82370 , Contig22964 , Contig12687 , Contig81578 , Contig29090 , Contig85898 ,…
GO:0016301	F	kinase activity	2023	Contig42170 , Contig25346 , Contig18789 , Contig18788 , Contig95910 , Contig30343 , Contig80805 , Contig15310 , Contig43880 , Contig33645 , Contig4109 , Contig18655 , Contig38308 , Contig7133 , Contig38303 , Contig53776 , Contig25613 , Contig22415 , Contig2832 , Contig60461 , Contig6685 , Contig14317 , Contig48038 , Contig24995 , Contig66428 , Contig42777 , Contig1877 , Contig33189 , Contig97450 …
GO:0016788	F	hydrolase activity, acting on ester bonds	166	Contig13732 , Contig45602 , Contig29743 , Contig43178 , Contig45609 , Contig31037 , Contig2640 , Contig55833 , Contig2339 , Contig62189 , Contig1296 , Contig4711 , Contig5755 , Contig7255 , Contig43128 , Contig75837 , Contig55508 , Contig26916 , Contig14316 , Contig16631 , Contig36314 , Contig46039 , Contig35315 , Contig94446 , Contig11916 , Contig76223 , Contig2773 , Contig76423 , Contig73467 , …
GO:0003824	F	catalytic activity	13939	Contig18780 , Contig8139 , Contig8134 , Contig8135 , Contig8136 , Contig18788 , Contig43178 , Contig43179 , Contig15313 , Contig15310 , Contig5931 , Contig78164 , Contig36778 , Contig3768 , Contig3129 , Contig36770 , Contig19784 , Contig36777 , Contig79627 , Contig42591 , Contig22415 , Contig42595 , Contig22413 , Contig2832 , Contig81374 , Contig28305 , Contig81370 , Contig18789 , Contig22418 , C…
GO:0016772	F	transferase activity, transferring phosphorus-containing groups	2023	Contig42170 , Contig25346 , Contig18789 , Contig18788 , Contig95910 , Contig30343 , Contig80805 , Contig15310 , Contig43880 , Contig33645 , Contig4109 , Contig18655 , Contig38308 , Contig7133 , Contig38303 , Contig53776 , Contig25613 , Contig22415 , Contig2832 , Contig60461 , Contig6685 , Contig14317 , Contig48038 , Contig24995 , Contig66428 , Contig42777 , Contig1877 , Contig33189 , Contig97450 …
GO:0016462	F	pyrophosphatase activity	145	Contig30898 , Contig9205 , Contig79328 , Contig13048 , Contig22165 , Contig61703 , Contig60864 , Contig78044 , Contig29686 , Contig11855 , Contig73575 , Contig5111 , Contig2332 , Contig9959 , Contig9958 , Contig70659 , Contig51094 , Contig64986 , Contig37235 , Contig1177 , Contig5181 , Contig56559 , Contig76925 , Contig76924 , Contig32297 , Contig83703 , Contig85372 , Contig70660 , Contig12515 , …
GO:0032559	F	adenyl ribonucleotide binding	6	Contig71246 , Contig99546 , Contig18311 , Contig25094 , Contig28315 , Contig5031
GO:0032555	F	purine ribonucleotide binding	6	Contig71246 , Contig99546 , Contig18311 , Contig25094 , Contig28315 , Contig5031
GO:0032553	F	ribonucleotide binding	6	Contig71246 , Contig99546 , Contig18311 , Contig25094 , Contig28315 , Contig5031
GO:0005215	F	transporter activity	1796	Contig18784 , Contig8134 , Contig8135 , Contig8136 , Contig9545 , Contig95911 , Contig24744 , Contig24745 , Contig24747 , Contig83716 , Contig82370 , Contig68425 , Contig85898 , Contig96480 , Contig25293 , Contig81571 , Contig53801 , Contig6689 , Contig11791 , Contig19274 , Contig75134 , Contig43310 , Contig68606 , Contig85874 , Contig15402 , Contig38161 , Contig38167 , Contig56439 , Contig68513 …
GO:0008289	F	lipid binding	182	Contig18786 , Contig30894 , Contig9695 , Contig33238 , Contig92864 , Contig5359 , Contig66273 , Contig89644 , Contig7462 , Contig31734 , Contig45283 , Contig66911 , Contig4815 , Contig55507 , Contig95004 , Contig80996 , Contig27640 , Contig3003 , Contig19640 , Contig5143 , Contig42771 , Contig42772 , Contig3713 , Contig73772 , Contig53218 , Contig4051 , Contig59611 , Contig82555 , Contig50460 , C…
GO:0004518	F	nuclease activity	165	Contig13732 , Contig45602 , Contig29743 , Contig43178 , Contig45609 , Contig31037 , Contig2640 , Contig55833 , Contig2339 , Contig62189 , Contig1296 , Contig4711 , Contig5755 , Contig7255 , Contig43128 , Contig75837 , Contig55508 , Contig26916 , Contig14316 , Contig16631 , Contig30693 , Contig46039 , Contig35315 , Contig94446 , Contig11916 , Contig76223 , Contig2773 , Contig76423 , Contig73467 , …
GO:0030554	F	adenyl nucleotide binding	6	Contig71246 , Contig99546 , Contig18311 , Contig25094 , Contig28315 , Contig5031
GO:0003723	F	RNA binding	888	Contig53956 , Contig64851 , Contig64852 , Contig64854 , Contig51791 , Contig53875 , Contig77310 , Contig20835 , Contig51799 , Contig67749 , Contig17595 , Contig66239 , Contig5628 , Contig16921 , Contig67033 , Contig38389 , Contig90600 , Contig18808 , Contig93146 , Contig18658 , Contig66915 , Contig38306 , Contig91631 , Contig93886 , Contig9812 , Contig54515 , Contig5187 , Contig40952 , Contig2336…
GO:0005515	F	protein binding	1646	Contig14556 , Contig81978 , Contig24742 , Contig70659 , Contig25293 , Contig6687 , Contig3654 , Contig98935 , Contig5181 , Contig101622 , Contig53592 , Contig5348 , Contig92139 , Contig73271 , Contig46896 , Contig15311 , Contig38942 , Contig53977 , Contig19099 , Contig61020 , Contig32108 , Contig62610 , Contig55162 , Contig94882 , Contig94883 , Contig22188 , Contig62619 , Contig48147 , Contig8385…
GO:0005102	F	receptor binding	33	Contig42648 , Contig49843 , Contig63551 , Contig2879 , Contig94290 , Contig5031 , Contig41354 , Contig14847 , Contig91531 , Contig4425 , Contig93623 , Contig91596 , Contig69201 , Contig3654 , Contig66444 , Contig91817 , Contig24101 , Contig24041 , Contig74001 , Contig59598 , Contig90732 , Contig2146 , Contig65155 , Contig35203 , Contig17447 , Contig63599 , Contig7280 , Contig14589 , Contig7781 , …
GO:0003682	F	chromatin binding	139	Contig55227 , Contig57230 , Contig88022 , Contig18011 , Contig55187 , Contig3722 , Contig57587 , Contig59213 , Contig17052 , Contig96348 , Contig55932 , Contig72173 , Contig99265 , Contig11013 , Contig49336 , Contig88702 , Contig16997 , Contig87089 , Contig22579 , Contig60463 , Contig94233 , Contig3842 , Contig46326 , Contig231 , Contig101024 , Contig60404 , Contig330 , Contig36649 , Contig28712 …
GO:0030246	F	carbohydrate binding	199	Contig84189 , Contig60700 , Contig44183 , Contig51657 , Contig6805 , Contig88553 , Contig31037 , Contig18363 , Contig14381 , Contig50426 , Contig48331 , Contig36778 , Contig28972 , Contig19468 , Contig72279 , Contig9951 , Contig73132 , Contig7601 , Contig5952 , Contig14310 , Contig100840 , Contig83550 , Contig65330 , Contig95737 , Contig24695 , Contig44057 , Contig56255 , Contig19469 , Contig8527…
GO:0004872	F	receptor activity	117	Contig92902 , Contig20706 , Contig8337 , Contig29847 , Contig12881 , Contig85303 , Contig4225 , Contig6258 , Contig66436 , Contig12369 , Contig62902 , Contig68116 , Contig12286 , Contig9810 , Contig51407 , Contig19865 , Contig49124 , Contig14626 , Contig8963 , Contig5345 , Contig23875 , Contig73673 , Contig14021 , Contig17447 , Contig35849 , Contig64342 , Contig98223 , Contig71763 , Contig11326 ,…
GO:0004871	F	signal transducer activity	248	Contig92902 , Contig20706 , Contig30898 , Contig25346 , Contig8337 , Contig6800 , Contig29847 , Contig17052 , Contig20340 , Contig9696 , Contig81242 , Contig98555 , Contig16343 , Contig12881 , Contig85303 , Contig4225 , Contig6258 , Contig96965 , Contig66436 , Contig98359 , Contig46559 , Contig14984 , Contig12369 , Contig98777 , Contig52206 , Contig68116 , Contig12286 , Contig11326 , Contig37235 …
GO:0001883	F	purine nucleoside binding	6	Contig71246 , Contig99546 , Contig18311 , Contig25094 , Contig28315 , Contig5031
GO:0001882	F	nucleoside binding	6	Contig71246 , Contig99546 , Contig18311 , Contig25094 , Contig28315 , Contig5031
GO:0030528	F	transcription regulator activity	357	Contig51493 , Contig35991 , Contig98018 , Contig38301 , Contig26034 , Contig55187 , Contig37186 , Contig8221 , Contig33226 , Contig75032 , Contig21963 , Contig49323 , Contig71406 , Contig17132 , Contig70572 , Contig55162 , Contig49869 , Contig48147 , Contig93808 , Contig19230 , Contig2156 , Contig94290 , Contig72622 , Contig20792 , Contig2019 , Contig75959 , Contig4890 , Contig66130 , Contig15106…
GO:0005198	F	structural molecule activity	1469	Contig19301 , Contig73470 , Contig52514 , Contig52515 , Contig12684 , Contig29090 , Contig81572 , Contig35853 , Contig42599 , Contig37183 , Contig46892 , Contig46893 , Contig34437 , Contig32326 , Contig56433 , Contig78332 , Contig6538 , Contig62616 , Contig69649 , Contig86494 , Contig17031 , Contig72573 , Contig52222 , Contig59280 , Contig78347 , Contig52733 , Contig86014 , Contig62100 , Contig44…
GO:0008135	F	translation factor activity, nucleic acid binding	336	Contig5191 , Contig58108 , Contig31411 , Contig41989 , Contig94987 , Contig83098 , Contig50432 , Contig6804 , Contig732 , Contig58754 , Contig63497 , Contig51799 , Contig8023 , Contig36284 , Contig36285 , Contig25467 , Contig9127 , Contig54193 , Contig42567 , Contig802 , Contig70142 , Contig25492 , Contig43271 , Contig85592 , Contig64130 , Contig97500 , Contig85115 , Contig31738 , Contig21761 , C…
GO:0030234	F	enzyme regulator activity	246	Contig43171 , Contig92905 , Contig77229 , Contig8335 , Contig39368 , Contig24742 , Contig22001 , Contig49134 , Contig2335 , Contig59582 , Contig78112 , Contig7730 , Contig81666 , Contig36671 , Contig89644 , Contig58319 , Contig31734 , Contig92227 , Contig54791 , Contig45283 , Contig72272 , Contig69904 , Contig24994 , Contig27121 , Contig43106 , Contig25720 , Contig81965 , Contig48135 , Contig2071…
GO:0017111	F	nucleoside-triphosphatase activity	145	Contig30898 , Contig9205 , Contig79328 , Contig13048 , Contig22165 , Contig61703 , Contig60864 , Contig78044 , Contig29686 , Contig11855 , Contig73575 , Contig5111 , Contig2332 , Contig9959 , Contig9958 , Contig70659 , Contig51094 , Contig64986 , Contig37235 , Contig1177 , Contig5181 , Contig56559 , Contig76925 , Contig76924 , Contig32297 , Contig83703 , Contig85372 , Contig70660 , Contig12515 , …
GO:0003700	F	transcription factor activity	357	Contig51493 , Contig35991 , Contig98018 , Contig38301 , Contig26034 , Contig55187 , Contig37186 , Contig8221 , Contig33226 , Contig75032 , Contig21963 , Contig49323 , Contig71406 , Contig17132 , Contig70572 , Contig55162 , Contig49869 , Contig48147 , Contig93808 , Contig19230 , Contig2156 , Contig94290 , Contig72622 , Contig20792 , Contig2019 , Contig75959 , Contig4890 , Contig66130 , Contig15106…
GO:0005783	C	endoplasmic reticulum	636	Contig89529 , Contig97981 , Contig30056 , Contig33139 , Contig15705 , Contig4100 , Contig52745 , Contig15318 , Contig24622 , Contig63044 , Contig27099 , Contig22277 , Contig27409 , Contig81571 , Contig91630 , Contig14255 , Contig47258 , Contig91636 , Contig100909 , Contig48947 , Contig22985 , Contig95539 , Contig50204 , Contig91933 , Contig32818 , Contig14135 , Contig15408 , Contig4213 , Contig15…
GO:0031975	C	envelope	95	Contig68947 , Contig44465 , Contig23273 , Contig49039 , Contig85704 , Contig7036 , Contig86368 , Contig90528 , Contig3001 , Contig3003 , Contig34977 , Contig45184 , Contig94523 , Contig11842 , Contig7280 , Contig87922 , Contig27005 , Contig81674 , Contig21800 , Contig61304 , Contig32325 , Contig61221 , Contig62340 , Contig57764 , Contig65344 , Contig8215 , Contig13251 , Contig67156 , Contig9941 ,…
GO:0030529	C	ribonucleoprotein complex	1819	Contig19301 , Contig8504 , Contig74339 , Contig52514 , Contig52515 , Contig29090 , Contig42599 , Contig37183 , Contig83625 , Contig83628 , Contig46892 , Contig46893 , Contig86270 , Contig32326 , Contig56433 , Contig78332 , Contig82719 , Contig40819 , Contig62616 , Contig69649 , Contig86494 , Contig17031 , Contig13028 , Contig62923 , Contig52222 , Contig59280 , Contig78347 , Contig52733 , Contig86…
GO:0031981	C	nuclear lumen	652	Contig19713 , Contig81872 , Contig64852 , Contig8504 , Contig71390 , Contig14656 , Contig58740 , Contig14387 , Contig73472 , Contig54196 , Contig30420 , Contig14983 , Contig82273 , Contig91734 , Contig75985 , Contig97988 , Contig65350 , Contig16580 , Contig26285 , Contig89974 , Contig45184 , Contig68564 , Contig43474 , Contig51729 , Contig15953 , Contig32810 , Contig97750 , Contig17528 , Contig32…
GO:0005773	C	vacuole	920	Contig19713 , Contig81872 , Contig64852 , Contig8506 , Contig31387 , Contig61410 , Contig42178 , Contig81849 , Contig58740 , Contig24744 , Contig24745 , Contig24747 , Contig17456 , Contig17320 , Contig17450 , Contig846 , Contig4713 , Contig12683 , Contig14984 , Contig20962 , Contig53801 , Contig42459 , Contig80612 , Contig29398 , Contig36048 , Contig5599 , Contig60549 , Contig5266 , Contig11596 ,…
GO:0016020	C	membrane	6354	Contig18786 , Contig18784 , Contig8134 , Contig8135 , Contig8136 , Contig5021 , Contig15311 , Contig78168 , Contig15318 , Contig43525 , Contig19781 , Contig96480 , Contig19784 , Contig19785 , Contig96485 , Contig22415 , Contig81378 , Contig2832 , Contig5186 , Contig43311 , Contig5181 , Contig82396 , Contig85874 , Contig25504 , Contig96150 , Contig52425 , Contig52429 , Contig68513 , Contig57424 , …
GO:0005777	C	peroxisome	154	Contig201 , Contig93141 , Contig68867 , Contig101427 , Contig9513 , Contig25457 , Contig7865 , Contig59589 , Contig31306 , Contig65626 , Contig9959 , Contig41259 , Contig63258 , Contig9894 , Contig71829 , Contig37035 , Contig5501 , Contig38177 , Contig92028 , Contig85757 , Contig822 , Contig12601 , Contig19067 , Contig3654 , Contig61420 , Contig68564 , Contig2824 , Contig35404 , Contig9052 , Cont…
GO:0042579	C	microbody	154	Contig201 , Contig93141 , Contig68867 , Contig101427 , Contig9513 , Contig25457 , Contig7865 , Contig59589 , Contig31306 , Contig65626 , Contig9959 , Contig41259 , Contig63258 , Contig9894 , Contig71829 , Contig37035 , Contig5501 , Contig38177 , Contig92028 , Contig85757 , Contig822 , Contig12601 , Contig19067 , Contig3654 , Contig61420 , Contig68564 , Contig2824 , Contig35404 , Contig9052 , Cont…
GO:0005794	C	Golgi apparatus	825	Contig95732 , Contig19308 , Contig31226 , Contig58740 , Contig4100 , Contig72573 , Contig63040 , Contig17320 , Contig67032 , Contig29727 , Contig12684 , Contig17756 , Contig85596 , Contig4717 , Contig27409 , Contig35853 , Contig61330 , Contig12761 , Contig8434 , Contig36048 , Contig25720 , Contig76433 , Contig18997 , Contig57899 , Contig56489 , Contig80122 , Contig82396 , Contig52032 , Contig2300…
GO:0031967	C	organelle envelope	95	Contig68947 , Contig44465 , Contig23273 , Contig49039 , Contig85704 , Contig7036 , Contig86368 , Contig90528 , Contig3001 , Contig3003 , Contig34977 , Contig45184 , Contig94523 , Contig11842 , Contig7280 , Contig87922 , Contig27005 , Contig81674 , Contig21800 , Contig61304 , Contig32325 , Contig61221 , Contig62340 , Contig57764 , Contig65344 , Contig8215 , Contig13251 , Contig67156 , Contig9941 ,…
GO:0031974	C	membrane-enclosed lumen	652	Contig19713 , Contig81872 , Contig64852 , Contig8504 , Contig71390 , Contig14656 , Contig58740 , Contig14387 , Contig73472 , Contig54196 , Contig30420 , Contig14983 , Contig82273 , Contig91734 , Contig75985 , Contig97988 , Contig65350 , Contig16580 , Contig26285 , Contig89974 , Contig45184 , Contig68564 , Contig43474 , Contig51729 , Contig15953 , Contig32810 , Contig97750 , Contig17528 , Contig32…
GO:0005829	C	cytosol	1909	Contig22208 , Contig19301 , Contig42178 , Contig72470 , Contig24742 , Contig73473 , Contig52514 , Contig74333 , Contig12684 , Contig38306 , Contig19784 , Contig25293 , Contig73879 , Contig81374 , Contig25720 , Contig6687 , Contig3654 , Contig98425 , Contig43319 , Contig48035 , Contig99402 , Contig8225 , Contig15406 , Contig15953 , Contig77020 , Contig37747 , Contig99887 , Contig56438 , Contig4268…
GO:0043233	C	organelle lumen	652	Contig19713 , Contig81872 , Contig64852 , Contig8504 , Contig71390 , Contig14656 , Contig58740 , Contig14387 , Contig73472 , Contig54196 , Contig30420 , Contig14983 , Contig82273 , Contig91734 , Contig75985 , Contig97988 , Contig65350 , Contig16580 , Contig26285 , Contig89974 , Contig45184 , Contig68564 , Contig43474 , Contig51729 , Contig15953 , Contig32810 , Contig97750 , Contig17528 , Contig32…
GO:0043231	C	intracellular membrane-bounded organelle	6927	Contig18780 , Contig18786 , Contig2830 , Contig2836 , Contig5021 , Contig15311 , Contig15318 , Contig8011 , Contig36778 , Contig19784 , Contig19785 , Contig3120 , Contig96485 , Contig98426 , Contig5187 , Contig98936 , Contig5181 , Contig82396 , Contig53594 , Contig53592 , Contig21885 , Contig21886 , Contig72893 , Contig72890 , Contig38949 , Contig34437 , Contig38769 , Contig38943 , Contig4101 , C…
GO:0044428	C	nuclear part	731	Contig19713 , Contig81872 , Contig64852 , Contig8504 , Contig71390 , Contig14656 , Contig58740 , Contig14387 , Contig73472 , Contig54196 , Contig30420 , Contig14983 , Contig82273 , Contig91734 , Contig85704 , Contig97988 , Contig65350 , Contig16580 , Contig26285 , Contig89974 , Contig45184 , Contig68564 , Contig43474 , Contig11842 , Contig51729 , Contig15953 , Contig32810 , Contig97750 , Contig17…
GO:0044424	C	intracellular part	10434	Contig18780 , Contig18786 , Contig2830 , Contig2836 , Contig8013 , Contig15311 , Contig15318 , Contig18998 , Contig36778 , Contig19784 , Contig19785 , Contig3120 , Contig96485 , Contig81374 , Contig28305 , Contig98426 , Contig5187 , Contig98936 , Contig98425 , Contig5181 , Contig82396 , Contig53594 , Contig53592 , Contig25504 , Contig21886 , Contig72893 , Contig64465 , Contig1879 , Contig83625 , …
GO:0044425	C	membrane part	6	Contig45712 , Contig62446 , Contig49814 , Contig75891 , Contig5031 , Contig15365
GO:0044421	C	extracellular region part	28	Contig461 , Contig59749 , Contig35735 , Contig3654 , Contig74138 , Contig70759 , Contig76905 , Contig89402 , Contig61594 , Contig91630 , Contig61791 , Contig90406 , Contig54164 , Contig68663 , Contig89994 , Contig22766 , Contig59553 , Contig74001 , Contig72589 , Contig73676 , Contig58071 , Contig90200 , Contig51081 , Contig89198 , Contig53740 , Contig66300 , Contig52607 , Contig51371
GO:0043232	C	intracellular non-membrane-bounded organelle	2619	Contig19301 , Contig8504 , Contig60864 , Contig74339 , Contig73472 , Contig52514 , Contig52515 , Contig12684 , Contig29090 , Contig56758 , Contig70659 , Contig33130 , Contig22138 , Contig42599 , Contig5181 , Contig37183 , Contig42578 , Contig15953 , Contig83625 , Contig83628 , Contig46892 , Contig46893 , Contig86270 , Contig32326 , Contig56433 , Contig78332 , Contig53977 , Contig40819 , Contig626…
GO:0043229	C	intracellular organelle	8701	Contig18780 , Contig18786 , Contig2830 , Contig2836 , Contig8013 , Contig15311 , Contig15318 , Contig18998 , Contig36778 , Contig19784 , Contig19785 , Contig3120 , Contig96485 , Contig42599 , Contig98426 , Contig5187 , Contig98936 , Contig5181 , Contig82396 , Contig53594 , Contig53592 , Contig21885 , Contig21886 , Contig72893 , Contig64465 , Contig72890 , Contig83625 , Contig83628 , Contig46892 ,…
GO:0005622	C	intracellular	11369	Contig18780 , Contig18786 , Contig2830 , Contig2836 , Contig8013 , Contig15311 , Contig15318 , Contig18998 , Contig36778 , Contig36773 , Contig19784 , Contig19785 , Contig3120 , Contig96485 , Contig22414 , Contig81374 , Contig42598 , Contig98426 , Contig5187 , Contig98936 , Contig98425 , Contig5181 , Contig14228 , Contig53594 , Contig53592 , Contig25504 , Contig21886 , Contig72893 , Contig64465 ,…
GO:0043227	C	membrane-bounded organelle	6927	Contig18780 , Contig18786 , Contig2830 , Contig2836 , Contig5021 , Contig15311 , Contig15318 , Contig8011 , Contig36778 , Contig19784 , Contig19785 , Contig3120 , Contig96485 , Contig98426 , Contig5187 , Contig98936 , Contig5181 , Contig82396 , Contig53594 , Contig53592 , Contig21885 , Contig21886 , Contig72893 , Contig72890 , Contig38949 , Contig34437 , Contig38769 , Contig38943 , Contig4101 , C…
GO:0009579	C	thylakoid	490	Contig81872 , Contig76756 , Contig61410 , Contig85693 , Contig15311 , Contig34507 , Contig3087 , Contig27310 , Contig29150 , Contig95253 , Contig25685 , Contig43108 , Contig34811 , Contig5186 , Contig71577 , Contig5264 , Contig65457 , Contig25504 , Contig37973 , Contig99405 , Contig33183 , Contig40009 , Contig5532 , Contig94032 , Contig5538 , Contig52586 , Contig91745 , Contig23707 , Contig29583 …
GO:0005654	C	nucleoplasm	221	Contig68947 , Contig20706 , Contig33130 , Contig5212 , Contig12808 , Contig14656 , Contig54295 , Contig43474 , Contig5214 , Contig30283 , Contig55833 , Contig99386 , Contig83199 , Contig59986 , Contig53555 , Contig9280 , Contig34346 , Contig74838 , Contig97500 , Contig24851 , Contig5422 , Contig78679 , Contig64138 , Contig46946 , Contig29231 , Contig89414 , Contig34095 , Contig18169 , Contig52041…
GO:0012505	C	endomembrane system	95	Contig68947 , Contig44465 , Contig23273 , Contig49039 , Contig85704 , Contig7036 , Contig86368 , Contig90528 , Contig3001 , Contig3003 , Contig34977 , Contig45184 , Contig94523 , Contig11842 , Contig7280 , Contig87922 , Contig27005 , Contig81674 , Contig21800 , Contig61304 , Contig32325 , Contig61221 , Contig62340 , Contig57764 , Contig65344 , Contig8215 , Contig13251 , Contig67156 , Contig9941 ,…
GO:0005840	C	ribosome	1819	Contig19301 , Contig8504 , Contig74339 , Contig52514 , Contig52515 , Contig29090 , Contig42599 , Contig37183 , Contig83625 , Contig83628 , Contig46892 , Contig46893 , Contig86270 , Contig32326 , Contig56433 , Contig78332 , Contig82719 , Contig40819 , Contig62616 , Contig69649 , Contig86494 , Contig17031 , Contig13028 , Contig62923 , Contig52222 , Contig59280 , Contig78347 , Contig52733 , Contig86…
GO:0044446	C	intracellular organelle part	733	Contig19713 , Contig81872 , Contig64852 , Contig8504 , Contig71390 , Contig14656 , Contig58740 , Contig14387 , Contig73472 , Contig54196 , Contig30420 , Contig14983 , Contig82273 , Contig91734 , Contig85704 , Contig97988 , Contig65350 , Contig16580 , Contig26285 , Contig89974 , Contig45184 , Contig68564 , Contig43474 , Contig11842 , Contig51729 , Contig15953 , Contig32810 , Contig97750 , Contig17…
GO:0044444	C	cytoplasmic part	7347	Contig18786 , Contig5021 , Contig15311 , Contig15318 , Contig8011 , Contig36778 , Contig19784 , Contig19785 , Contig96485 , Contig81374 , Contig98426 , Contig5187 , Contig98936 , Contig98425 , Contig5181 , Contig82396 , Contig53594 , Contig21885 , Contig21886 , Contig72890 , Contig83625 , Contig83628 , Contig46892 , Contig46893 , Contig99887 , Contig38949 , Contig34437 , Contig38769 , Contig18257…
GO:0044422	C	organelle part	733	Contig19713 , Contig81872 , Contig64852 , Contig8504 , Contig71390 , Contig14656 , Contig58740 , Contig14387 , Contig73472 , Contig54196 , Contig30420 , Contig14983 , Contig82273 , Contig91734 , Contig85704 , Contig97988 , Contig65350 , Contig16580 , Contig26285 , Contig89974 , Contig45184 , Contig68564 , Contig43474 , Contig11842 , Contig51729 , Contig15953 , Contig32810 , Contig97750 , Contig17…
GO:0000323	C	lytic vacuole	11	Contig85150 , Contig35735 , Contig4425 , Contig22766 , Contig79833 , Contig52607 , Contig64574 , Contig85278 , Contig13869 , Contig51371 , Contig59184
GO:0005730	C	nucleolus	501	Contig19713 , Contig81872 , Contig64852 , Contig8504 , Contig71390 , Contig14656 , Contig58740 , Contig73472 , Contig54196 , Contig30420 , Contig14983 , Contig33130 , Contig73507 , Contig97988 , Contig65350 , Contig16580 , Contig89974 , Contig45184 , Contig68564 , Contig51729 , Contig15953 , Contig32810 , Contig97750 , Contig17528 , Contig32955 , Contig26626 , Contig53500 , Contig56005 , Contig87…
GO:0005634	C	nucleus	2615	Contig18780 , Contig8504 , Contig81972 , Contig33522 , Contig2830 , Contig14228 , Contig72470 , Contig24742 , Contig81979 , Contig99663 , Contig73472 , Contig73473 , Contig18998 , Contig22964 , Contig3120 , Contig11791 , Contig60463 , Contig14313 , Contig14314 , Contig14315 , Contig14316 , Contig3654 , Contig13338 , Contig101622 , Contig66428 , Contig3659 , Contig2836 , Contig37186 , Contig99402 …
GO:0005635	C	nuclear envelope	95	Contig68947 , Contig44465 , Contig23273 , Contig49039 , Contig85704 , Contig7036 , Contig86368 , Contig90528 , Contig3001 , Contig3003 , Contig34977 , Contig45184 , Contig94523 , Contig11842 , Contig7280 , Contig87922 , Contig27005 , Contig81674 , Contig21800 , Contig61304 , Contig32325 , Contig61221 , Contig62340 , Contig57764 , Contig65344 , Contig8215 , Contig13251 , Contig67156 , Contig9941 ,…
GO:0005739	C	mitochondrion	1297	Contig47022 , Contig81872 , Contig76754 , Contig38642 , Contig33130 , Contig89525 , Contig27257 , Contig19719 , Contig9545 , Contig50709 , Contig47581 , Contig12538 , Contig49408 , Contig74339 , Contig5628 , Contig17456 , Contig19717 , Contig15318 , Contig35553 , Contig49407 , Contig63044 , Contig68116 , Contig68585 , Contig3083 , Contig93884 , Contig67587 , Contig8853 , Contig19784 , Contig19785…
GO:0030312	C	external encapsulating structure	556	Contig8504 , Contig64852 , Contig24395 , Contig89426 , Contig71390 , Contig30892 , Contig37730 , Contig58740 , Contig17328 , Contig15701 , Contig24628 , Contig17456 , Contig17450 , Contig12684 , Contig4713 , Contig55936 , Contig96725 , Contig26131 , Contig78010 , Contig15388 , Contig6680 , Contig10908 , Contig45184 , Contig80122 , Contig43319 , Contig11596 , Contig50204 , Contig16408 , Contig9901…
GO:0032991	C	macromolecular complex	1822	Contig19301 , Contig8504 , Contig74339 , Contig52514 , Contig52515 , Contig29090 , Contig42599 , Contig37183 , Contig83625 , Contig83628 , Contig46892 , Contig46893 , Contig86270 , Contig32326 , Contig56433 , Contig78332 , Contig82719 , Contig40819 , Contig62616 , Contig69649 , Contig86494 , Contig17031 , Contig13028 , Contig62923 , Contig52222 , Contig59280 , Contig78347 , Contig52733 , Contig86…
GO:0044464	C	cell part	14477	Contig18780 , Contig18786 , Contig18784 , Contig8134 , Contig8135 , Contig8136 , Contig2830 , Contig655 , Contig2836 , Contig8013 , Contig15311 , Contig78168 , Contig15318 , Contig8011 , Contig36778 , Contig29379 , Contig36773 , Contig96480 , Contig19784 , Contig19785 , Contig3120 , Contig96485 , Contig22414 , Contig22415 , Contig81378 , Contig2832 , Contig81374 , Contig42598 , Contig40813 , Cont…
GO:0005623	C	cell	14635	Contig18780 , Contig18786 , Contig18784 , Contig8134 , Contig8135 , Contig8136 , Contig2830 , Contig655 , Contig2836 , Contig8013 , Contig15311 , Contig78168 , Contig15318 , Contig8011 , Contig36778 , Contig29379 , Contig36773 , Contig96480 , Contig19784 , Contig19785 , Contig3120 , Contig96485 , Contig22414 , Contig22415 , Contig81378 , Contig2832 , Contig81374 , Contig42598 , Contig40813 , Cont…
GO:0043228	C	non-membrane-bounded organelle	2619	Contig19301 , Contig8504 , Contig60864 , Contig74339 , Contig73472 , Contig52514 , Contig52515 , Contig12684 , Contig29090 , Contig56758 , Contig70659 , Contig33130 , Contig22138 , Contig42599 , Contig5181 , Contig37183 , Contig42578 , Contig15953 , Contig83625 , Contig83628 , Contig46892 , Contig46893 , Contig86270 , Contig32326 , Contig56433 , Contig78332 , Contig53977 , Contig40819 , Contig626…
GO:0009536	C	plastid	2249	Contig19713 , Contig18995 , Contig95911 , Contig15311 , Contig4101 , Contig4100 , Contig43880 , Contig12684 , Contig36778 , Contig13464 , Contig18657 , Contig25296 , Contig81572 , Contig96485 , Contig6684 , Contig14317 , Contig98426 , Contig5187 , Contig13339 , Contig13338 , Contig22987 , Contig22982 , Contig33634 , Contig21886 , Contig8596 , Contig8597 , Contig99405 , Contig8595 , Contig33183 , …
GO:0005618	C	cell wall	550	Contig8504 , Contig64852 , Contig24395 , Contig89426 , Contig71390 , Contig30892 , Contig37730 , Contig58740 , Contig17328 , Contig15701 , Contig24628 , Contig17456 , Contig17450 , Contig12684 , Contig4713 , Contig55936 , Contig96725 , Contig26131 , Contig78010 , Contig15388 , Contig6680 , Contig10908 , Contig45184 , Contig80122 , Contig43319 , Contig11596 , Contig50204 , Contig16408 , Contig9901…
GO:0005856	C	cytoskeleton	506	Contig30898 , Contig71390 , Contig73281 , Contig77636 , Contig60864 , Contig78044 , Contig29686 , Contig29687 , Contig73575 , Contig12684 , Contig29159 , Contig70659 , Contig9817 , Contig5181 , Contig8696 , Contig11840 , Contig42578 , Contig17528 , Contig73135 , Contig100110 , Contig63922 , Contig32325 , Contig70977 , Contig82871 , Contig53977 , Contig23702 , Contig43497 , Contig57091 , Contig315…
GO:0005886	C	plasma membrane	1692	Contig42178 , Contig95911 , Contig60864 , Contig73470 , Contig12684 , Contig19781 , Contig96480 , Contig96485 , Contig6689 , Contig31555 , Contig22415 , Contig56721 , Contig5181 , Contig82396 , Contig66428 , Contig96150 , Contig52425 , Contig73272 , Contig82713 , Contig32325 , Contig53977 , Contig18325 , Contig62610 , Contig98689 , Contig17034 , Contig22189 , Contig83246 , Contig13797 , Contig992…
GO:0005615	C	extracellular space	26	Contig461 , Contig59749 , Contig35735 , Contig3654 , Contig74138 , Contig70759 , Contig76905 , Contig89402 , Contig61594 , Contig91630 , Contig61791 , Contig54164 , Contig68663 , Contig89994 , Contig22766 , Contig59553 , Contig74001 , Contig72589 , Contig58071 , Contig90200 , Contig51081 , Contig89198 , Contig53740 , Contig66300 , Contig52607 , Contig51371
GO:0005737	C	cytoplasm	8708	Contig18786 , Contig48262 , Contig8013 , Contig15311 , Contig15318 , Contig18998 , Contig36778 , Contig19784 , Contig19785 , Contig96485 , Contig81374 , Contig28305 , Contig98426 , Contig5187 , Contig98936 , Contig98425 , Contig5181 , Contig82396 , Contig53594 , Contig21885 , Contig21886 , Contig64465 , Contig1879 , Contig83625 , Contig83628 , Contig46892 , Contig46893 , Contig99887 , Contig38949…
GO:0005764	C	lysosome	11	Contig85150 , Contig35735 , Contig4425 , Contig22766 , Contig79833 , Contig52607 , Contig64574 , Contig85278 , Contig13869 , Contig51371 , Contig59184
GO:0070013	C	intracellular organelle lumen	652	Contig19713 , Contig81872 , Contig64852 , Contig8504 , Contig71390 , Contig14656 , Contig58740 , Contig14387 , Contig73472 , Contig54196 , Contig30420 , Contig14983 , Contig82273 , Contig91734 , Contig75985 , Contig97988 , Contig65350 , Contig16580 , Contig26285 , Contig89974 , Contig45184 , Contig68564 , Contig43474 , Contig51729 , Contig15953 , Contig32810 , Contig97750 , Contig17528 , Contig32…
GO:0005576	C	extracellular region	636	Contig51791 , Contig77635 , Contig51657 , Contig58740 , Contig17328 , Contig40090 , Contig24628 , Contig14989 , Contig4713 , Contig55936 , Contig26131 , Contig91630 , Contig43107 , Contig71390 , Contig92850 , Contig54514 , Contig74138 , Contig3654 , Contig62063 , Contig86385 , Contig22663 , Contig45184 , Contig65350 , Contig43319 , Contig95539 , Contig32358 , Contig8341 , Contig16408 , Contig6410…
GO:0043226	C	organelle	8701	Contig18780 , Contig18786 , Contig2830 , Contig2836 , Contig8013 , Contig15311 , Contig15318 , Contig18998 , Contig36778 , Contig19784 , Contig19785 , Contig3120 , Contig96485 , Contig42599 , Contig98426 , Contig5187 , Contig98936 , Contig5181 , Contig82396 , Contig53594 , Contig53592 , Contig21885 , Contig21886 , Contig72893 , Contig64465 , Contig72890 , Contig83625 , Contig83628 , Contig46892 ,…
GO:0005768	C	endosome	268	Contig44680 , Contig18786 , Contig65326 , Contig19308 , Contig33334 , Contig47231 , Contig13432 , Contig13121 , Contig27458 , Contig75687 , Contig33076 , Contig63040 , Contig7734 , Contig26238 , Contig60358 , Contig97034 , Contig51970 , Contig49338 , Contig49339 , Contig85596 , Contig4717 , Contig49288 , Contig93623 , Contig99268 , Contig98390 , Contig28149 , Contig62005 , Contig8434 , Contig4811…

## Sheet: TableS3
Supplementary Table 3. KEGG pathway mapping of 11,950 contigs of C.quitensis
Pathway	KEGG pathway ID	Counts	ratio (/total)	contig ID
Metabolic pathways	ath01100	2695	22.5523	Contig28573|Contig21580|Contig29576|Contig18317|Contig28574|Contig3342|Contig60382|Contig13899|Contig29578|Contig92797|Contig21747|Contig57250|Contig20616|Contig41093|Contig20615|Contig41094|Contig79331|Contig51361|Contig54245|Contig75303|Contig32772|Contig82671|Contig22134|Contig76963|Contig88198|Contig43523|Contig41703|Contig66631|Contig24534|Contig17409|Contig24190|Contig7519|Contig60872|Conti…
Biosynthesis of secondary metabolites	ath01110	1448	12.1172	Contig21580|Contig60382|Contig13899|Contig92797|Contig20616|Contig41093|Contig20613|Contig32772|Contig22134|Contig76963|Contig24190|Contig41675|Contig73|Contig93677|Contig71036|Contig58781|Contig79028|Contig7175|Contig17247|Contig17246|Contig53328|Contig61030|Contig70329|Contig2928|Contig38629|Contig86021|Contig77161|Contig78313|Contig82050|Contig22915|Contig1586|Contig440|Contig18628|Contig22919…
Ribosome	ath03010	1335	11.1715	Contig80524|Contig79011|Contig6732|Contig64794|Contig29794|Contig64798|Contig61314|Contig91108|Contig78832|Contig71328|Contig65940|Contig93886|Contig74947|Contig74722|Contig51885|Contig21037|Contig64493|Contig68354|Contig82082|Contig17786|Contig85447|Contig61666|Contig17785|Contig79336|Contig88782|Contig68972|Contig78695|Contig76894|Contig20599|Contig76419|Contig86300|Contig27364|Contig61977|Cont…
Carbon metabolism	ath01200	554	4.63598	Contig689|Contig688|Contig60382|Contig29578|Contig4391|Contig78850|Contig46342|Contig20613|Contig5029|Contig21130|Contig54965|Contig66207|Contig54964|Contig22643|Contig22134|Contig13247|Contig24395|Contig48367|Contig64083|Contig24190|Contig26734|Contig93677|Contig17911|Contig20040|Contig58781|Contig79149|Contig4772|Contig4770|Contig55386|Contig88852|Contig52861|Contig73452|Contig68176|Contig61946…
Biosynthesis of amino acids	ath01230	456	3.8159	Contig37397|Contig5301|Contig78858|Contig92329|Contig25440|Contig21130|Contig54965|Contig85564|Contig54964|Contig22134|Contig6878|Contig22038|Contig4070|Contig24395|Contig48367|Contig26734|Contig25732|Contig17911|Contig20040|Contig54568|Contig55386|Contig88852|Contig53442|Contig81533|Contig93175|Contig93174|Contig15995|Contig46651|Contig14469|Contig5221|Contig19292|Contig72773|Contig30758|Contig2…
Protein processing in endoplasmic reticulum	ath04141	413	3.45607	Contig4571|Contig37391|Contig37390|Contig60381|Contig41703|Contig27127|Contig51880|Contig1609|Contig71046|Contig42236|Contig15100|Contig78694|Contig76961|Contig64660|Contig56869|Contig88190|Contig24895|Contig30087|Contig95223|Contig68271|Contig13803|Contig45379|Contig17919|Contig44007|Contig25984|Contig25989|Contig15585|Contig81294|Contig69011|Contig82235|Contig7054|Contig24164|Contig24165|Contig…
Oxidative phosphorylation	ath00190	311	2.60251	Contig95182|Contig63828|Contig66873|Contig49079|Contig19689|Contig95204|Contig38175|Contig95558|Contig39643|Contig93884|Contig39641|Contig73902|Contig14193|Contig63168|Contig50845|Contig20615|Contig33167|Contig13647|Contig55647|Contig71796|Contig66889|Contig61397|Contig75454|Contig16611|Contig14358|Contig33755|Contig59466|Contig30278|Contig59575|Contig82026|Contig77993|Contig88198|Contig25629|Con…
Spliceosome	ath03040	289	2.41841	Contig61318|Contig49371|Contig6377|Contig93412|Contig47518|Contig19449|Contig93411|Contig83431|Contig34618|Contig35975|Contig89581|Contig18311|Contig59146|Contig34617|Contig40534|Contig94216|Contig18312|Contig72691|Contig59012|Contig24315|Contig54436|Contig20595|Contig25968|Contig38001|Contig75458|Contig1729|Contig7961|Contig31088|Contig15630|Contig6014|Contig79041|Contig16543|Contig91446|Contig7…
RNA transport	ath03013	267	2.23431	Contig20696|Contig47852|Contig85592|Contig6161|Contig32864|Contig43858|Contig25293|Contig1439|Contig43800|Contig7374|Contig75322|Contig45385|Contig29273|Contig6766|Contig79901|Contig47299|Contig23198|Contig62347|Contig61821|Contig56194|Contig2902|Contig83872|Contig70229|Contig58396|Contig25423|Contig1830|Contig1831|Contig801|Contig71999|Contig26302|Contig75398|Contig36335|Contig80539|Contig4254|C…
Endocytosis	ath04144	243	2.03347	Contig95476|Contig95183|Contig53617|Contig70430|Contig76897|Contig30209|Contig85970|Contig49371|Contig5155|Contig34618|Contig20511|Contig50834|Contig17480|Contig1335|Contig34617|Contig7372|Contig25020|Contig13760|Contig40659|Contig59012|Contig24315|Contig78618|Contig19237|Contig42437|Contig75458|Contig24102|Contig44494|Contig33756|Contig17024|Contig83431|Contig49471|Contig92444|Contig25993|Contig…
Glycolysis / Gluconeogenesis	ath00010	245	2.05021	Contig5017|Contig37405|Contig50614|Contig74171|Contig28686|Contig27960|Contig78613|Contig20124|Contig61437|Contig87499|Contig5029|Contig20860|Contig21130|Contig18289|Contig3904|Contig73987|Contig85875|Contig23299|Contig13502|Contig16392|Contig61584|Contig13247|Contig61583|Contig7382|Contig28839|Contig42965|Contig15342|Contig28674|Contig40710|Contig67297|Contig29440|Contig69853|Contig79420|Contig3…
Starch and sucrose metabolism	ath00500	209	1.74895	Contig34111|Contig29576|Contig48998|Contig4303|Contig24858|Contig73222|Contig683|Contig27671|Contig91055|Contig91755|Contig61681|Contig18363|Contig605|Contig51361|Contig30448|Contig2278|Contig25354|Contig73420|Contig85875|Contig80284|Contig73427|Contig82671|Contig76963|Contig51001|Contig35468|Contig14686|Contig67675|Contig25424|Contig77021|Contig16373|Contig74978|Contig20847|Contig54688|Contig935…
Phagosome	ath04145	210	1.75732	Contig17418|Contig68880|Contig37390|Contig79539|Contig69247|Contig63823|Contig20511|Contig17417|Contig17415|Contig3355|Contig27127|Contig19441|Contig71046|Contig59065|Contig50939|Contig55647|Contig3598|Contig66889|Contig54536|Contig14917|Contig48799|Contig16912|Contig56293|Contig70455|Contig27849|Contig56869|Contig52560|Contig27454|Contig7280|Contig29561|Contig27719|Contig17416|Contig77655|Contig…
Purine metabolism	ath00230	202	1.69038	Contig79780|Contig91457|Contig95334|Contig37256|Contig45388|Contig35756|Contig86440|Contig28686|Contig76207|Contig58256|Contig77323|Contig41094|Contig14317|Contig42555|Contig21130|Contig85875|Contig26878|Contig14445|Contig14938|Contig36323|Contig65554|Contig65265|Contig43523|Contig25424|Contig28674|Contig51088|Contig6077|Contig28672|Contig28673|Contig3133|Contig51086|Contig68479|Contig39177|Conti…
Pyruvate metabolism	ath00620	178	1.48954	Contig26139|Contig37652|Contig34770|Contig689|Contig688|Contig37405|Contig28686|Contig90468|Contig66720|Contig76504|Contig21130|Contig25701|Contig66207|Contig73987|Contig2044|Contig63370|Contig59016|Contig2065|Contig15342|Contig28674|Contig66430|Contig30050|Contig29083|Contig3342|Contig4347|Contig79420|Contig61305|Contig21124|Contig41061|Contig26140|Contig93677|Contig1207|Contig83884|Contig20040|…
Carbon fixation in photosynthetic organisms	ath00710	180	1.50628	Contig37652|Contig5017|Contig20692|Contig688|Contig65327|Contig29578|Contig44174|Contig22531|Contig27960|Contig90468|Contig689|Contig87499|Contig5029|Contig66207|Contig31642|Contig16392|Contig22134|Contig75191|Contig13247|Contig21437|Contig61583|Contig7382|Contig42965|Contig48159|Contig87027|Contig49683|Contig15911|Contig30050|Contig3342|Contig39672|Contig76542|Contig53500|Contig31828|Contig1207|…
Phenylpropanoid biosynthesis	ath00940	181	1.51464	Contig21580|Contig69774|Contig83999|Contig4303|Contig82522|Contig82523|Contig28685|Contig21838|Contig3356|Contig3351|Contig13484|Contig24021|Contig52753|Contig52754|Contig71254|Contig74101|Contig66884|Contig33804|Contig83875|Contig27536|Contig15246|Contig49335|Contig51566|Contig51567|Contig30568|Contig70030|Contig16077|Contig46112|Contig90263|Contig20601|Contig56029|Contig39072|Contig49842|Contig…
Plant hormone signal transduction	ath04075	182	1.52301	Contig70432|Contig41545|Contig41544|Contig39243|Contig5012|Contig41546|Contig89585|Contig28365|Contig579|Contig34286|Contig34289|Contig4978|Contig14213|Contig19332|Contig44667|Contig94445|Contig51017|Contig2900|Contig5589|Contig7963|Contig8054|Contig21371|Contig17149|Contig57103|Contig82128|Contig28466|Contig19865|Contig1957|Contig21849|Contig28373|Contig5707|Contig35861|Contig72909|Contig64342|C…
Plant-pathogen interaction	ath04626	185	1.54812	Contig23729|Contig78754|Contig84104|Contig45060|Contig21295|Contig95025|Contig45109|Contig46107|Contig72699|Contig76621|Contig1432|Contig3021|Contig3020|Contig1235|Contig52813|Contig72919|Contig93789|Contig13876|Contig35373|Contig29002|Contig82966|Contig25426|Contig66963|Contig34273|Contig88190|Contig87927|Contig90775|Contig95425|Contig82121|Contig26531|Contig89866|Contig934|Contig42429|Contig424…
Ubiquitin mediated proteolysis	ath04120	186	1.55649	Contig4571|Contig32903|Contig32864|Contig84101|Contig27033|Contig60381|Contig67607|Contig1439|Contig94216|Contig38671|Contig45140|Contig77660|Contig32275|Contig88225|Contig59772|Contig87280|Contig4368|Contig19735|Contig58798|Contig66448|Contig33599|Contig48490|Contig17310|Contig25713|Contig85370|Contig50670|Contig47907|Contig68686|Contig15910|Contig81759|Contig31938|Contig1440|Contig42581|Contig1…
Glyoxylate and dicarboxylate metabolism	ath00630	167	1.39749	Contig21831|Contig21833|Contig21832|Contig61092|Contig60382|Contig78552|Contig85757|Contig74624|Contig81519|Contig78850|Contig14354|Contig34770|Contig66207|Contig31642|Contig16154|Contig75598|Contig34991|Contig25994|Contig25995|Contig91001|Contig31568|Contig48367|Contig75694|Contig63076|Contig69435|Contig87027|Contig84746|Contig29578|Contig83609|Contig30190|Contig22875|Contig26734|Contig43692|Con…
Amino sugar and nucleotide sugar metabolism	ath00520	167	1.39749	Contig47858|Contig15906|Contig683|Contig21747|Contig59553|Contig3697|Contig605|Contig30448|Contig73420|Contig85875|Contig30849|Contig82671|Contig76963|Contig43445|Contig35468|Contig25424|Contig77021|Contig55304|Contig36605|Contig6475|Contig40925|Contig11784|Contig18112|Contig15388|Contig24896|Contig20171|Contig92011|Contig38804|Contig3830|Contig55138|Contig43895|Contig34052|Contig73452|Contig6867…
Cysteine and methionine metabolism	ath00270	173	1.4477	Contig2442|Contig23120|Contig19684|Contig19686|Contig2448|Contig32982|Contig67445|Contig7078|Contig78858|Contig74624|Contig66722|Contig61461|Contig33289|Contig52952|Contig50300|Contig66888|Contig13640|Contig66207|Contig31642|Contig84806|Contig22134|Contig82553|Contig82554|Contig2449|Contig66631|Contig4941|Contig79426|Contig53291|Contig76542|Contig52008|Contig43814|Contig5516|Contig24110|Contig452…
Peroxisome	ath04146	154	1.2887	Contig40130|Contig16303|Contig16302|Contig18671|Contig79624|Contig35182|Contig20240|Contig5489|Contig31789|Contig2909|Contig40|Contig28967|Contig86122|Contig31568|Contig57106|Contig60382|Contig32976|Contig5146|Contig14851|Contig85757|Contig5219|Contig27491|Contig45408|Contig71440|Contig46198|Contig88797|Contig86785|Contig1120|Contig81919|Contig25341|Contig75896|Contig7448|Contig91888|Contig17247|…
mRNA surveillance pathway	ath03015	163	1.36402	Contig5397|Contig5870|Contig48035|Contig2199|Contig63679|Contig6760|Contig72691|Contig50073|Contig41399|Contig2902|Contig18576|Contig49381|Contig33441|Contig59265|Contig31463|Contig1916|Contig75398|Contig36335|Contig30197|Contig15868|Contig27495|Contig73599|Contig1444|Contig39939|Contig39938|Contig60499|Contig34199|Contig35589|Contig20760|Contig14456|Contig57199|Contig57198|Contig59540|Contig5691…
RNA degradation	ath03018	137	1.14644	Contig61319|Contig16308|Contig1016|Contig19585|Contig20124|Contig55481|Contig76414|Contig15631|Contig29185|Contig48092|Contig48090|Contig40710|Contig3426|Contig29579|Contig93678|Contig27153|Contig4867|Contig45571|Contig32768|Contig42347|Contig25345|Contig54528|Contig76052|Contig19638|Contig92127|Contig20362|Contig55386|Contig33569|Contig34207|Contig1296|Contig21766|Contig30226|Contig1350|Contig94…
Proteasome	ath03050	145	1.21339	Contig72052|Contig22964|Contig64315|Contig95260|Contig72182|Contig82846|Contig18046|Contig49872|Contig14442|Contig52812|Contig37494|Contig48491|Contig2297|Contig2296|Contig72613|Contig2294|Contig84401|Contig29345|Contig31464|Contig57944|Contig82871|Contig63536|Contig57622|Contig69488|Contig19223|Contig71566|Contig19228|Contig82977|Contig83800|Contig91395|Contig79394|Contig26252|Contig7297|Contig2…
Citrate cycle (TCA cycle)	ath00020	146	1.22176	Contig21831|Contig21833|Contig21832|Contig74624|Contig78613|Contig27331|Contig20616|Contig14354|Contig34770|Contig37405|Contig66207|Contig31642|Contig78537|Contig63370|Contig75694|Contig2065|Contig15342|Contig84504|Contig5146|Contig22874|Contig24190|Contig61305|Contig26734|Contig11782|Contig76542|Contig93677|Contig86122|Contig66430|Contig94983|Contig65738|Contig87789|Contig69087|Contig61705|Conti…
Pyrimidine metabolism	ath00240	149	1.24686	Contig91457|Contig95334|Contig37256|Contig30046|Contig4631|Contig90749|Contig52041|Contig76207|Contig20247|Contig58256|Contig77323|Contig41094|Contig25864|Contig77033|Contig42555|Contig30446|Contig26878|Contig14445|Contig45024|Contig22157|Contig43523|Contig60694|Contig51088|Contig28672|Contig28673|Contig3133|Contig51086|Contig9|Contig23156|Contig73915|Contig35757|Contig35756|Contig1|Contig52942|C…
Ribosome biogenesis in eukaryotes	ath03008	150	1.25523	Contig59862|Contig43800|Contig52471|Contig21239|Contig62648|Contig56194|Contig54337|Contig29502|Contig81043|Contig91952|Contig25423|Contig54080|Contig4704|Contig92317|Contig67597|Contig5802|Contig34280|Contig32509|Contig23741|Contig74739|Contig15057|Contig34295|Contig83482|Contig53956|Contig42170|Contig93368|Contig90182|Contig51729|Contig24642|Contig37924|Contig38686|Contig16475|Contig59709|Conti…
Glutathione metabolism	ath00480	136	1.13808	Contig41259|Contig86886|Contig2448|Contig2449|Contig67600|Contig67601|Contig46104|Contig41093|Contig46343|Contig20613|Contig57630|Contig19043|Contig92833|Contig6972|Contig59304|Contig35370|Contig24497|Contig88988|Contig65020|Contig89637|Contig51088|Contig5146|Contig66631|Contig16378|Contig6572|Contig51086|Contig25139|Contig69567|Contig94194|Contig13770|Contig68774|Contig86122|Contig6347|Contig689…
2-Oxocarboxylic acid metabolism	ath01210	122	1.02092	Contig26139|Contig37397|Contig21831|Contig19684|Contig21833|Contig21832|Contig33843|Contig16061|Contig66722|Contig31921|Contig14354|Contig3292|Contig13640|Contig85564|Contig19686|Contig22134|Contig75191|Contig6878|Contig22038|Contig75694|Contig63076|Contig87027|Contig5146|Contig22874|Contig22875|Contig26734|Contig43814|Contig26140|Contig86122|Contig85793|Contig60948|Contig94983|Contig61708|Contig…
Aminoacyl-tRNA biosynthesis	ath00970	111	0.92887	Contig7594|Contig16069|Contig89588|Contig25900|Contig30044|Contig58883|Contig60465|Contig72855|Contig33200|Contig33203|Contig49904|Contig1838|Contig89100|Contig2733|Contig1837|Contig29710|Contig6078|Contig2992|Contig73593|Contig59669|Contig2603|Contig17492|Contig42204|Contig41461|Contig6487|Contig29709|Contig38205|Contig22238|Contig37137|Contig42213|Contig28305|Contig1597|Contig7597|Contig7596|Co…
Valine, leucine and isoleucine degradation	ath00280	110	0.920502	Contig37656|Contig19684|Contig19686|Contig13899|Contig57932|Contig2982|Contig66722|Contig46342|Contig49099|Contig13640|Contig85564|Contig37655|Contig32074|Contig28967|Contig57343|Contig35984|Contig1047|Contig41061|Contig80131|Contig59016|Contig83884|Contig69082|Contig55300|Contig25341|Contig90836|Contig57299|Contig11811|Contig87033|Contig85737|Contig30028|Contig27251|Contig19376|Contig29493|Conti…
Fatty acid metabolism	ath01212	110	0.920502	Contig36148|Contig2112|Contig16303|Contig16302|Contig18671|Contig20240|Contig24993|Contig46342|Contig44740|Contig77541|Contig75611|Contig16096|Contig6074|Contig39670|Contig4346|Contig14181|Contig14180|Contig41061|Contig38070|Contig25130|Contig18365|Contig71440|Contig58781|Contig1120|Contig81919|Contig15747|Contig17247|Contig17246|Contig2355|Contig39669|Contig23436|Contig23435|Contig16678|Contig47…
Pentose and glucuronate interconversions	ath00040	109	0.912134	Contig73222|Contig22531|Contig83025|Contig2756|Contig30448|Contig75303|Contig80284|Contig56942|Contig77021|Contig78036|Contig932|Contig34755|Contig17911|Contig60395|Contig1616|Contig34597|Contig1204|Contig59016|Contig83884|Contig54688|Contig45721|Contig44616|Contig22543|Contig38804|Contig18295|Contig31173|Contig18297|Contig58144|Contig57299|Contig11811|Contig75681|Contig83739|Contig44845|Contig72…
Alanine, aspartate and glutamate metabolism	ath00250	107	0.895397	Contig84806|Contig60382|Contig15906|Contig87157|Contig4874|Contig44419|Contig68607|Contig66888|Contig2614|Contig75598|Contig33443|Contig22134|Contig75191|Contig67370|Contig87027|Contig36600|Contig68145|Contig51424|Contig62171|Contig85456|Contig78105|Contig62821|Contig63487|Contig81533|Contig27093|Contig77880|Contig80894|Contig25270|Contig15995|Contig4391|Contig59084|Contig35689|Contig43895|Contig…
Fructose and mannose metabolism	ath00051	104	0.870293	Contig5017|Contig47858|Contig20124|Contig16392|Contig13247|Contig42965|Contig48159|Contig40710|Contig932|Contig39672|Contig60395|Contig36605|Contig40925|Contig35392|Contig61480|Contig72197|Contig75681|Contig86034|Contig52635|Contig210|Contig53961|Contig33778|Contig44174|Contig53141|Contig5029|Contig16773|Contig92011|Contig5654|Contig74375|Contig53442|Contig37511|Contig37109|Contig81633|Contig2139…
Pentose phosphate pathway	ath00030	101	0.845188	Contig20692|Contig86886|Contig54965|Contig54964|Contig77410|Contig65020|Contig22531|Contig68176|Contig41093|Contig20124|Contig20613|Contig63126|Contig85875|Contig22643|Contig24650|Contig16392|Contig13247|Contig42965|Contig25424|Contig40710|Contig89637|Contig49683|Contig39672|Contig68774|Contig17911|Contig89348|Contig79149|Contig74375|Contig4770|Contig43880|Contig17498|Contig17471|Contig86034|Cont…
Inositol phosphate metabolism	ath00562	100	0.83682	Contig5017|Contig37656|Contig30209|Contig31477|Contig56293|Contig56290|Contig55278|Contig56196|Contig18289|Contig37655|Contig45266|Contig57589|Contig41573|Contig27719|Contig835|Contig48001|Contig69082|Contig55300|Contig18290|Contig53583|Contig2050|Contig51803|Contig66180|Contig1511|Contig76265|Contig42215|Contig72976|Contig44174|Contig5029|Contig57128|Contig51384|Contig2551|Contig22016|Contig2201…
Glycerophospholipid metabolism	ath00564	96	0.803347	Contig41019|Contig41018|Contig56290|Contig51269|Contig3660|Contig24250|Contig1237|Contig2595|Contig17024|Contig31375|Contig57589|Contig33593|Contig39316|Contig7282|Contig6077|Contig41260|Contig41261|Contig33764|Contig4414|Contig41675|Contig27496|Contig37124|Contig27088|Contig835|Contig20600|Contig71036|Contig44996|Contig22670|Contig29965|Contig7175|Contig5137|Contig5136|Contig23351|Contig67426|Co…
Glycerolipid metabolism	ath00561	91	0.761506	Contig41019|Contig41018|Contig40259|Contig76504|Contig3660|Contig1237|Contig89758|Contig16015|Contig7282|Contig89866|Contig4414|Contig77654|Contig3742|Contig59016|Contig83884|Contig33764|Contig7175|Contig57299|Contig11811|Contig43823|Contig71383|Contig51269|Contig13502|Contig91375|Contig33795|Contig48511|Contig90792|Contig7224|Contig80493|Contig62950|Contig30626|Contig45154|Contig60239|Contig1329…
Arginine and proline metabolism	ath00330	90	0.753138	Contig2448|Contig2449|Contig52952|Contig23323|Contig2614|Contig22134|Contig75191|Contig72670|Contig83884|Contig24844|Contig59016|Contig1047|Contig51673|Contig51674|Contig57299|Contig32163|Contig11811|Contig30024|Contig84040|Contig62821|Contig63487|Contig72878|Contig71280|Contig85007|Contig21295|Contig13502|Contig30751|Contig14287|Contig27410|Contig7432|Contig50907|Contig15883|Contig25953|Contig18…
Protein export	ath03060	88	0.736402	Contig40255|Contig37390|Contig38306|Contig51880|Contig49983|Contig66176|Contig3598|Contig8107|Contig76044|Contig48652|Contig38020|Contig57586|Contig56869|Contig14680|Contig69009|Contig59445|Contig15296|Contig84586|Contig45379|Contig69562|Contig50481|Contig49934|Contig76814|Contig68880|Contig17475|Contig69011|Contig91758|Contig88409|Contig68012|Contig14917|Contig57129|Contig47863|Contig90390|Conti…
Fatty acid degradation	ath00071	88	0.736402	Contig16303|Contig16302|Contig18671|Contig20240|Contig46342|Contig83884|Contig6074|Contig69853|Contig20796|Contig41061|Contig67146|Contig59016|Contig1047|Contig62205|Contig62204|Contig1120|Contig81919|Contig57299|Contig17247|Contig17246|Contig11811|Contig2355|Contig13502|Contig27417|Contig41368|Contig18387|Contig26640|Contig78090|Contig80493|Contig6517|Contig30626|Contig13298|Contig85634|Contig37…
Phosphatidylinositol signaling system	ath04070	88	0.736402	Contig30209|Contig31477|Contig56293|Contig56290|Contig55278|Contig1237|Contig45266|Contig57589|Contig41573|Contig27553|Contig4414|Contig29002|Contig44996|Contig53583|Contig2050|Contig66180|Contig1511|Contig87289|Contig76265|Contig42215|Contig72976|Contig75633|Contig31940|Contig57128|Contig65113|Contig22016|Contig22017|Contig2049|Contig77160|Contig2551|Contig93754|Contig48511|Contig19367|Contig416…
Glycine, serine and threonine metabolism	ath00260	87	0.728033	Contig84806|Contig60382|Contig34283|Contig81519|Contig2909|Contig66888|Contig17023|Contig51019|Contig34991|Contig25994|Contig25995|Contig34995|Contig48367|Contig6870|Contig87027|Contig83609|Contig83237|Contig43814|Contig7046|Contig1047|Contig19830|Contig4469|Contig4467|Contig88852|Contig81429|Contig53122|Contig77880|Contig77526|Contig4391|Contig33305|Contig29655|Contig17187|Contig17188|Contig2815…
N-Glycan biosynthesis	ath00510	79	0.661088	Contig39739|Contig29543|Contig93273|Contig38346|Contig52280|Contig41703|Contig36177|Contig6479|Contig39004|Contig68243|Contig39045|Contig5483|Contig46595|Contig87170|Contig47258|Contig32594|Contig3698|Contig13879|Contig24233|Contig70829|Contig26703|Contig77450|Contig59125|Contig81786|Contig35707|Contig23544|Contig22985|Contig95539|Contig18317|Contig36901|Contig17965|Contig34577|Contig5474|Contig5…
beta-Alanine metabolism	ath00410	75	0.627615	Contig77399|Contig37656|Contig77033|Contig92677|Contig37655|Contig1047|Contig2448|Contig2449|Contig17759|Contig37679|Contig33904|Contig43921|Contig23027|Contig26078|Contig19376|Contig46342|Contig18514|Contig69190|Contig17874|Contig86604|Contig61071|Contig76006|Contig43212|Contig17023|Contig58161|Contig14147|Contig13520|Contig33443|Contig13502|Contig51384|Contig14275|Contig67146|Contig45984|Contig…
Arginine biosynthesis	ath00220	75	0.627615	Contig39025|Contig87027|Contig57690|Contig21295|Contig16061|Contig22946|Contig79556|Contig62821|Contig63487|Contig34703|Contig36005|Contig81533|Contig27093|Contig77880|Contig69192|Contig60474|Contig44419|Contig65178|Contig68607|Contig76902|Contig19312|Contig3292|Contig91430|Contig95652|Contig22609|Contig2614|Contig91851|Contig36910|Contig75598|Contig22134|Contig75191|Contig6878|Contig22038|Contig…
Propanoate metabolism	ath00640	75	0.627615	Contig35984|Contig87033|Contig37656|Contig90271|Contig92677|Contig37655|Contig41108|Contig37678|Contig37679|Contig4345|Contig2982|Contig47744|Contig67703|Contig19376|Contig94105|Contig46342|Contig39825|Contig39824|Contig85833|Contig20859|Contig2928|Contig76006|Contig43212|Contig43237|Contig73987|Contig13520|Contig55298|Contig51384|Contig13899|Contig24534|Contig58337|Contig84017|Contig25641|Contig…
Phenylalanine, tyrosine and tryptophan biosynthesis	ath00400	71	0.594142	Contig2697|Contig93024|Contig52550|Contig54753|Contig53122|Contig45163|Contig1586|Contig62821|Contig34283|Contig63487|Contig72878|Contig14689|Contig63615|Contig23341|Contig31783|Contig23343|Contig23342|Contig57304|Contig2614|Contig88880|Contig49530|Contig22134|Contig75191|Contig26222|Contig32400|Contig48611|Contig32397|Contig37973|Contig44036|Contig14484|Contig33305|Contig26711|Contig26712|Contig…
Galactose metabolism	ath00052	70	0.585774	Contig29576|Contig55936|Contig92667|Contig16689|Contig241|Contig40259|Contig21763|Contig89012|Contig56428|Contig38975|Contig41109|Contig91375|Contig20458|Contig18363|Contig210|Contig59124|Contig35027|Contig71458|Contig440|Contig47566|Contig26898|Contig88468|Contig20124|Contig85875|Contig56929|Contig43445|Contig39359|Contig70171|Contig61480|Contig8030|Contig25424|Contig33718|Contig77021|Contig4071…
Nucleotide excision repair	ath03420	68	0.569038	Contig40272|Contig91348|Contig40271|Contig66957|Contig5077|Contig37524|Contig22638|Contig5079|Contig48500|Contig860|Contig73994|Contig7255|Contig1189|Contig3791|Contig7252|Contig43001|Contig60108|Contig14316|Contig3002|Contig16631|Contig64826|Contig21271|Contig21270|Contig22647|Contig22646|Contig22645|Contig36450|Contig91434|Contig33599|Contig48490|Contig17603|Contig62893|Contig15936|Contig42224|…
Ascorbate and aldarate metabolism	ath00053	63	0.527197	Contig38554|Contig20275|Contig24896|Contig3490|Contig68994|Contig1047|Contig36143|Contig17759|Contig33904|Contig22416|Contig79454|Contig76504|Contig55013|Contig14889|Contig61033|Contig14216|Contig69190|Contig71239|Contig2860|Contig56196|Contig20653|Contig34250|Contig45266|Contig82671|Contig13502|Contig31216|Contig67146|Contig15112|Contig7536|Contig83884|Contig26682|Contig26681|Contig88026|Contig9…
Terpenoid backbone biosynthesis	ath00900	63	0.527197	Contig83637|Contig40566|Contig72030|Contig4085|Contig73323|Contig35850|Contig27099|Contig20470|Contig33139|Contig41108|Contig75346|Contig94234|Contig20735|Contig20346|Contig95651|Contig85833|Contig14169|Contig1496|Contig18319|Contig43237|Contig32750|Contig42397|Contig30799|Contig15408|Contig73|Contig31297|Contig49345|Contig41799|Contig92428|Contig29306|Contig72008|Contig21900|Contig23292|Contig69…
DNA replication	ath03030	61	0.51046	Contig91457|Contig66957|Contig22638|Contig37524|Contig860|Contig411|Contig95417|Contig39177|Contig1330|Contig7252|Contig43001|Contig60108|Contig56644|Contig16631|Contig2490|Contig64826|Contig21271|Contig21270|Contig22647|Contig22646|Contig22645|Contig36450|Contig35106|Contig17603|Contig5635|Contig45976|Contig26365|Contig93386|Contig4547|Contig1189|Contig79405|Contig7105|Contig73354|Contig3782|Con…
Insulin resistance	ath04931	61	0.51046	Contig6709|Contig79439|Contig88472|Contig15906|Contig2509|Contig60499|Contig1195|Contig78475|Contig1766|Contig58020|Contig58021|Contig46613|Contig57756|Contig35286|Contig45474|Contig24697|Contig2278|Contig59555|Contig175|Contig21681|Contig73427|Contig17644|Contig2279|Contig378|Contig33441|Contig14718|Contig33195|Contig13469|Contig87536|Contig15490|Contig22375|Contig377|Contig2345|Contig74978|Cont…
Tyrosine metabolism	ath00350	60	0.502092	Contig37410|Contig78993|Contig69853|Contig69852|Contig51096|Contig78997|Contig1586|Contig62821|Contig63487|Contig72878|Contig62652|Contig48674|Contig18244|Contig18245|Contig17023|Contig35134|Contig57304|Contig2614|Contig22134|Contig75191|Contig36432|Contig14689|Contig56947|Contig91464|Contig84931|Contig54971|Contig41368|Contig40575|Contig36311|Contig75088|Contig7432|Contig37388|Contig62205|Contig…
Nitrogen metabolism	ath00910	60	0.502092	Contig89448|Contig79578|Contig5466|Contig57690|Contig79574|Contig67769|Contig70961|Contig87135|Contig56399|Contig21625|Contig63841|Contig70821|Contig34703|Contig81533|Contig418|Contig36005|Contig69192|Contig21234|Contig65178|Contig68607|Contig14799|Contig77562|Contig58526|Contig15995|Contig95652|Contig31641|Contig91851|Contig2906|Contig75598|Contig36430|Contig8039|Contig19293|Contig5023|Contig529…
Fatty acid biosynthesis	ath00061	59	0.493724	Contig36148|Contig2112|Contig81177|Contig16303|Contig16302|Contig18671|Contig4960|Contig4347|Contig4346|Contig4345|Contig36165|Contig2459|Contig6684|Contig23436|Contig23435|Contig43139|Contig77541|Contig86918|Contig16096|Contig14181|Contig18365|Contig81800|Contig47548|Contig14178|Contig50984|Contig13685|Contig24534|Contig16403|Contig27417|Contig14179|Contig5740|Contig95681|Contig21820|Contig50905…
Biosynthesis of unsaturated fatty acids	ath01040	57	0.476987	Contig39669|Contig36148|Contig15801|Contig36165|Contig81177|Contig90314|Contig20240|Contig29037|Contig46247|Contig24993|Contig65960|Contig44740|Contig87616|Contig61420|Contig77541|Contig75611|Contig33533|Contig33532|Contig81800|Contig33530|Contig47548|Contig33534|Contig75351|Contig67517|Contig14178|Contig14179|Contig64262|Contig6822|Contig71440|Contig15747|Contig95681|Contig15792|Contig15791|Cont…
Photosynthesis	ath00195	56	0.468619	Contig27425|Contig39327|Contig87772|Contig841|Contig54847|Contig59924|Contig26014|Contig81706|Contig28246|Contig41272|Contig40524|Contig7193|Contig1579|Contig47423|Contig72832|Contig31845|Contig767|Contig71577|Contig19640|Contig93155|Contig22171|Contig30916|Contig19840|Contig38389|Contig20874|Contig65457|Contig30278|Contig53234|Contig1795|Contig68080|Contig44113|Contig45499|Contig81638|Contig2946…
Tryptophan metabolism	ath00380	56	0.468619	Contig81239|Contig71747|Contig1047|Contig19974|Contig17759|Contig85757|Contig33904|Contig13183|Contig18169|Contig61371|Contig41108|Contig39145|Contig69190|Contig77602|Contig85833|Contig70329|Contig61071|Contig43237|Contig31626|Contig2949|Contig13502|Contig82695|Contig24236|Contig31568|Contig41531|Contig67146|Contig81926|Contig83884|Contig34250|Contig37366|Contig42191|Contig24190|Contig42192|Conti…
Phenylalanine metabolism	ath00360	54	0.451883	Contig54854|Contig28418|Contig28536|Contig51096|Contig78997|Contig7339|Contig27140|Contig63486|Contig63487|Contig72878|Contig16972|Contig75088|Contig49114|Contig36968|Contig71254|Contig22191|Contig75471|Contig17023|Contig57304|Contig2614|Contig22134|Contig75191|Contig14689|Contig56947|Contig91464|Contig7537|Contig35565|Contig84931|Contig20542|Contig36311|Contig20541|Contig7432|Contig50907|Contig2…
Lysine degradation	ath00310	54	0.451883	Contig60676|Contig16329|Contig68994|Contig1047|Contig17759|Contig33904|Contig13183|Contig41108|Contig25333|Contig69190|Contig85833|Contig2909|Contig660|Contig61071|Contig25702|Contig64439|Contig43237|Contig13502|Contig66882|Contig37184|Contig24236|Contig67146|Contig15952|Contig83884|Contig28297|Contig34250|Contig30336|Contig54700|Contig24190|Contig27009|Contig41061|Contig58187|Contig71280|Contig7…
Porphyrin and chlorophyll metabolism	ath00860	52	0.435146	Contig40566|Contig69511|Contig45127|Contig14975|Contig20943|Contig60117|Contig1828|Contig2885|Contig3250|Contig3251|Contig7256|Contig86367|Contig27483|Contig7072|Contig27103|Contig4932|Contig80674|Contig498|Contig30675|Contig4934|Contig22494|Contig22495|Contig58447|Contig24735|Contig89533|Contig83975|Contig4339|Contig54910|Contig36928|Contig4948|Contig54725|Contig38|Contig31683|Contig31685|Contig…
SNARE interactions in vesicular transport	ath04130	51	0.426778	Contig23218|Contig6064|Contig20969|Contig79539|Contig72397|Contig92655|Contig55970|Contig26766|Contig80716|Contig50697|Contig38203|Contig15637|Contig66414|Contig31359|Contig550|Contig56192|Contig452|Contig55008|Contig75573|Contig25605|Contig66039|Contig2300|Contig27849|Contig49763|Contig19802|Contig30466|Contig2298|Contig37801|Contig21885|Contig69803|Contig70766|Contig54977|Contig81227|Contig4447…
RNA polymerase	ath03020	50	0.41841	Contig4631|Contig95334|Contig5422|Contig29526|Contig14983|Contig5057|Contig56769|Contig20823|Contig58256|Contig3005|Contig57421|Contig41094|Contig3411|Contig19317|Contig33425|Contig73859|Contig2808|Contig17640|Contig14445|Contig42555|Contig33427|Contig33426|Contig32813|Contig32812|Contig36533|Contig33429|Contig33428|Contig54783|Contig3133|Contig59986|Contig78605|Contig73915|Contig18622|Contig5600…
Flavonoid biosynthesis	ath00941	49	0.410042	Contig21580|Contig40563|Contig2685|Contig28536|Contig33786|Contig63486|Contig13484|Contig52752|Contig52753|Contig42358|Contig16972|Contig52754|Contig71147|Contig17843|Contig13431|Contig20187|Contig22559|Contig33488|Contig70015|Contig66734|Contig70016|Contig16136|Contig25665|Contig25666|Contig1484|Contig55782|Contig7537|Contig35565|Contig37745|Contig30337|Contig68455|Contig71831|Contig13807|Contig…
Homologous recombination	ath03440	49	0.410042	Contig13890|Contig2030|Contig68223|Contig13970|Contig7255|Contig47839|Contig21269|Contig30995|Contig7252|Contig43001|Contig26508|Contig16631|Contig30847|Contig21271|Contig21270|Contig36450|Contig24728|Contig24799|Contig63016|Contig27518|Contig37524|Contig13374|Contig2539|Contig84544|Contig40456|Contig1189|Contig7105|Contig73354|Contig3782|Contig75803|Contig36072|Contig33135|Contig29890|Contig3917…
Mismatch repair	ath03430	49	0.410042	Contig66957|Contig29226|Contig4958|Contig37524|Contig22638|Contig27281|Contig7255|Contig1189|Contig7252|Contig43001|Contig60108|Contig23525|Contig64826|Contig21271|Contig21270|Contig22647|Contig22646|Contig22645|Contig36450|Contig3782|Contig17603|Contig14714|Contig14715|Contig26365|Contig30251|Contig30250|Contig79405|Contig7105|Contig73354|Contig5942|Contig15936|Contig36072|Contig84976|Contig6023…
alpha-Linolenic acid metabolism	ath00592	48	0.401674	Contig15801|Contig18577|Contig39002|Contig20796|Contig20240|Contig29037|Contig58190|Contig84217|Contig18511|Contig76699|Contig25548|Contig45181|Contig43067|Contig43064|Contig33533|Contig33532|Contig33531|Contig33530|Contig33534|Contig36800|Contig28163|Contig64262|Contig6074|Contig15792|Contig15791|Contig27065|Contig45171|Contig55475|Contig75351|Contig46351|Contig71440|Contig17229|Contig86947|Cont…
Ubiquinone and other terpenoid-quinone biosynthesis	ath00130	48	0.401674	Contig13777|Contig34010|Contig28418|Contig28536|Contig32590|Contig79256|Contig78997|Contig29053|Contig7339|Contig27140|Contig63486|Contig30992|Contig33026|Contig26075|Contig95069|Contig46108|Contig33062|Contig45617|Contig29431|Contig40877|Contig63653|Contig76140|Contig22191|Contig63425|Contig57304|Contig50498|Contig48364|Contig56947|Contig16400|Contig27309|Contig75088|Contig49114|Contig79899|Cont…
Sphingolipid metabolism	ath00600	47	0.393305	Contig28573|Contig17180|Contig28569|Contig93338|Contig31736|Contig29982|Contig53536|Contig40259|Contig39046|Contig38491|Contig36225|Contig91375|Contig55936|Contig56929|Contig74436|Contig28574|Contig52781|Contig22018|Contig34423|Contig28962|Contig66969|Contig39359|Contig8030|Contig33718|Contig65170|Contig44939|Contig52032|Contig70584|Contig36074|Contig77654|Contig41324|Contig20252|Contig30858|Cont…
Base excision repair	ath03410	46	0.384937	Contig18668|Contig5755|Contig22638|Contig4711|Contig64207|Contig40709|Contig7255|Contig40506|Contig43128|Contig4547|Contig7252|Contig60108|Contig16631|Contig64826|Contig31121|Contig22647|Contig22646|Contig22645|Contig46011|Contig29400|Contig1793|Contig59597|Contig36314|Contig50057|Contig32950|Contig39271|Contig7105|Contig3782|Contig36072|Contig84976|Contig4548|Contig81029|Contig58167|Contig39177|…
Circadian rhythm - plant	ath04712	46	0.384937	Contig87813|Contig2685|Contig54907|Contig54337|Contig84498|Contig42269|Contig55336|Contig14095|Contig33730|Contig14116|Contig57165|Contig17848|Contig15716|Contig23875|Contig31081|Contig1484|Contig90497|Contig71240|Contig5900|Contig20688|Contig47806|Contig93819|Contig68455|Contig19698|Contig23741|Contig24865|Contig22915|Contig42170|Contig71174|Contig26920|Contig26921|Contig47000|Contig57741|Contig…
Sulfur metabolism	ath00920	45	0.376569	Contig23120|Contig94920|Contig84287|Contig81030|Contig13856|Contig47767|Contig33927|Contig88911|Contig18770|Contig53162|Contig92329|Contig88264|Contig65846|Contig34065|Contig88376|Contig24109|Contig75891|Contig5893|Contig54798|Contig56485|Contig46012|Contig33246|Contig20837|Contig34497|Contig19292|Contig72773|Contig48455|Contig62683|Contig71746|Contig54850|Contig34064|Contig55433|Contig7472|Conti…
Steroid biosynthesis	ath00100	44	0.368201	Contig87690|Contig37372|Contig5732|Contig51989|Contig52229|Contig71738|Contig76699|Contig33491|Contig81688|Contig42049|Contig46145|Contig42047|Contig17350|Contig16466|Contig31564|Contig48921|Contig92239|Contig5671|Contig5672|Contig15793|Contig23277|Contig3882|Contig65978|Contig64524|Contig32322|Contig55092|Contig21516|Contig46603|Contig46602|Contig59503|Contig33504|Contig23276|Contig33490|Contig8…
Basal transcription factors	ath03022	43	0.359833	Contig93922|Contig91348|Contig73342|Contig29705|Contig173|Contig89600|Contig37507|Contig21746|Contig53027|Contig20092|Contig72857|Contig3002|Contig75071|Contig20871|Contig75711|Contig47529|Contig174|Contig16617|Contig16615|Contig16614|Contig58754|Contig73447|Contig68333|Contig81676|Contig38701|Contig22873|Contig40725|Contig36398|Contig32908|Contig17930|Contig27618|Contig14363|Contig42224|Contig19…
Histidine metabolism	ath00340	42	0.351464	Contig68994|Contig1047|Contig17759|Contig33904|Contig35011|Contig79454|Contig76504|Contig427|Contig23758|Contig61071|Contig35723|Contig55670|Contig34250|Contig45266|Contig13502|Contig52445|Contig69190|Contig14689|Contig75980|Contig67146|Contig44389|Contig59016|Contig36661|Contig73794|Contig91483|Contig41616|Contig71280|Contig83884|Contig36631|Contig80493|Contig44388|Contig62950|Contig30626|Contig…
Stilbenoid, diarylheptanoid and gingerol biosynthesis	ath00945	40	0.334728	Contig21580|Contig40563|Contig28536|Contig63486|Contig13484|Contig52752|Contig52753|Contig16972|Contig52754|Contig71147|Contig26485|Contig1176|Contig4118|Contig17843|Contig13431|Contig20033|Contig37966|Contig60957|Contig22559|Contig4073|Contig60872|Contig48306|Contig7537|Contig35565|Contig36577|Contig30843|Contig30337|Contig29449|Contig80197|Contig82161|Contig20601|Contig49842|Contig22546|Contig3…
Valine, leucine and isoleucine biosynthesis	ath00290	39	0.32636	Contig26139|Contig37397|Contig15079|Contig19684|Contig19686|Contig27251|Contig33843|Contig46794|Contig29493|Contig78524|Contig93231|Contig47153|Contig66722|Contig73923|Contig31921|Contig20509|Contig13640|Contig85564|Contig92797|Contig23810|Contig5592|Contig58680|Contig69920|Contig83237|Contig19699|Contig80607|Contig56636|Contig26140|Contig85793|Contig19594|Contig540|Contig44739|Contig19593|Contig…
Pantothenate and CoA biosynthesis	ath00770	38	0.317992	Contig37397|Contig15079|Contig19684|Contig19686|Contig27251|Contig33843|Contig29493|Contig78524|Contig66722|Contig79886|Contig39771|Contig31671|Contig44742|Contig14275|Contig31921|Contig86604|Contig20509|Contig13640|Contig85564|Contig92797|Contig37970|Contig33228|Contig69920|Contig19699|Contig80607|Contig56636|Contig85793|Contig19594|Contig77033|Contig44739|Contig19593|Contig20170|Contig61708|Con…
Cyanoamino acid metabolism	ath00460	35	0.292887	Contig4303|Contig3441|Contig21625|Contig20365|Contig25846|Contig68665|Contig15324|Contig63405|Contig34991|Contig2651|Contig83856|Contig48367|Contig62684|Contig17445|Contig22014|Contig67637|Contig4848|Contig25693|Contig80056|Contig7046|Contig4901|Contig69377|Contig3647|Contig33296|Contig83198|Contig90088|Contig44542|Contig56738|Contig6780|Contig6002|Contig38825|Contig6000|Contig36736|Contig36732|C…
Regulation of autophagy	ath04140	34	0.284519	Contig21853|Contig21851|Contig31557|Contig4715|Contig48160|Contig18908|Contig43223|Contig504|Contig19645|Contig19647|Contig17628|Contig27553|Contig79112|Contig89678|Contig20810|Contig89373|Contig43420|Contig27719|Contig18859|Contig6431|Contig81495|Contig51356|Contig1024|Contig61066|Contig672|Contig59769|Contig57333|Contig65460|Contig65461|Contig63244|Contig62532|Contig33459|Contig27858|Contig34783
Limonene and pinene degradation	ath00903	33	0.276151	Contig68994|Contig17759|Contig33904|Contig69190|Contig26485|Contig1176|Contig4118|Contig61071|Contig20033|Contig34250|Contig60957|Contig13502|Contig4073|Contig60872|Contig48306|Contig83884|Contig36577|Contig30843|Contig80197|Contig82161|Contig71280|Contig76504|Contig59016|Contig62950|Contig30626|Contig31918|Contig13298|Contig85007|Contig37966|Contig57299|Contig37836|Contig11811|Contig37427
Selenocompound metabolism	ath00450	32	0.267782	Contig2442|Contig23120|Contig80773|Contig78858|Contig823|Contig822|Contig824|Contig85382|Contig23305|Contig1624|Contig4035|Contig5893|Contig16521|Contig54315|Contig77823|Contig7128|Contig33246|Contig20837|Contig18508|Contig4377|Contig80908|Contig15874|Contig53291|Contig20620|Contig64988|Contig55220|Contig64987|Contig78943|Contig75149|Contig82543|Contig72217|Contig52474
Glycosylphosphatidylinositol(GPI)-anchor biosynthesis	ath00563	32	0.267782	Contig20475|Contig39045|Contig20473|Contig42181|Contig827|Contig34728|Contig25742|Contig25741|Contig78502|Contig79331|Contig54245|Contig6137|Contig34471|Contig46283|Contig46282|Contig16402|Contig1833|Contig713|Contig66763|Contig45132|Contig81414|Contig46644|Contig24095|Contig22276|Contig83912|Contig73931|Contig34472|Contig83684|Contig23190|Contig3795|Contig715|Contig22277
ABC transporters	ath02010	31	0.259414	Contig1920|Contig90872|Contig15965|Contig37672|Contig2544|Contig6688|Contig1889|Contig1888|Contig6749|Contig45674|Contig45652|Contig46693|Contig3435|Contig6659|Contig33347|Contig38356|Contig89430|Contig55511|Contig27972|Contig75104|Contig14248|Contig14941|Contig38294|Contig32228|Contig6783|Contig6784|Contig6661|Contig44025|Contig35553|Contig14943|Contig14942
Ether lipid metabolism	ath00565	29	0.242678	Contig5137|Contig5136|Contig27088|Contig22945|Contig69739|Contig76699|Contig49082|Contig36019|Contig17350|Contig368|Contig67318|Contig17024|Contig31375|Contig7175|Contig52462|Contig39316|Contig26686|Contig22959|Contig40739|Contig27496|Contig21391|Contig21392|Contig835|Contig20600|Contig22670|Contig36691|Contig27444|Contig29923|Contig35477
Photosynthesis - antenna proteins	ath00196	28	0.23431	Contig85153|Contig80202|Contig86502|Contig32316|Contig32317|Contig26856|Contig72914|Contig5352|Contig16887|Contig73985|Contig60340|Contig34186|Contig33183|Contig68085|Contig52169|Contig34394|Contig34395|Contig87125|Contig35909|Contig62388|Contig16898|Contig16888|Contig6809|Contig85693|Contig20667|Contig76951|Contig95733|Contig7446
One carbon pool by folate	ath00670	28	0.23431	Contig20247|Contig21483|Contig3067|Contig81519|Contig43107|Contig16154|Contig48201|Contig69377|Contig34991|Contig2651|Contig22350|Contig48367|Contig35393|Contig35394|Contig59844|Contig55791|Contig16238|Contig33296|Contig28153|Contig7046|Contig4901|Contig44115|Contig4848|Contig70232|Contig90088|Contig44542|Contig36323|Contig149
Butanoate metabolism	ath00650	28	0.23431	Contig37397|Contig77399|Contig33843|Contig41108|Contig31921|Contig85833|Contig43237|Contig33443|Contig28967|Contig59084|Contig73|Contig69920|Contig7416|Contig32850|Contig36600|Contig7329|Contig39293|Contig80607|Contig41061|Contig58187|Contig56636|Contig61004|Contig85456|Contig49099|Contig25341|Contig14147|Contig19837|Contig95263
Tropane, piperidine and pyridine alkaloid biosynthesis	ath00960	28	0.23431	Contig51096|Contig62821|Contig63487|Contig72878|Contig75471|Contig17023|Contig57304|Contig2614|Contig22134|Contig75191|Contig14689|Contig91464|Contig84931|Contig36311|Contig7432|Contig50907|Contig27041|Contig38026|Contig1586|Contig52095|Contig75088|Contig60948|Contig60949|Contig24054|Contig14571|Contig19830|Contig14692|Contig25412
Carotenoid biosynthesis	ath00906	27	0.225941	Contig52003|Contig22028|Contig51192|Contig2976|Contig20109|Contig18474|Contig85851|Contig54797|Contig73033|Contig43507|Contig50429|Contig6911|Contig32731|Contig18483|Contig85965|Contig28695|Contig20110|Contig55532|Contig52943|Contig46271|Contig21412|Contig32345|Contig24503|Contig30579|Contig36917|Contig24602|Contig36526
Isoquinoline alkaloid biosynthesis	ath00950	26	0.217573	Contig51096|Contig62821|Contig63487|Contig72878|Contig75471|Contig17023|Contig57304|Contig2614|Contig22134|Contig75191|Contig91464|Contig84931|Contig36311|Contig7432|Contig50907|Contig27041|Contig38026|Contig1586|Contig52095|Contig71133|Contig75088|Contig60948|Contig60949|Contig14571|Contig19830|Contig25412
Fatty acid elongation	ath00062	26	0.217573	Contig44949|Contig85896|Contig33925|Contig71304|Contig56400|Contig33555|Contig19190|Contig30657|Contig32818|Contig39706|Contig7247|Contig7246|Contig7245|Contig25130|Contig93141|Contig86944|Contig24111|Contig50781|Contig17798|Contig24071|Contig89054|Contig15747|Contig41854|Contig6821|Contig57133|Contig83613
Other glycan degradation	ath00511	23	0.192469	Contig16363|Contig38570|Contig67857|Contig29982|Contig53536|Contig64217|Contig31823|Contig63354|Contig35039|Contig8033|Contig17180|Contig18004|Contig52032|Contig35493|Contig87042|Contig16943|Contig35040|Contig71549|Contig64218|Contig28770|Contig4774|Contig32005|Contig65890
Biotin metabolism	ath00780	23	0.192469	Contig36148|Contig2112|Contig81177|Contig36165|Contig23436|Contig23435|Contig48974|Contig77541|Contig50713|Contig81800|Contig47548|Contig50984|Contig13685|Contig2459|Contig17409|Contig38070|Contig90314|Contig18365|Contig774|Contig773|Contig34197|Contig91793|Contig19387
Arachidonic acid metabolism	ath00590	22	0.1841	Contig59800|Contig16208|Contig18635|Contig46343|Contig76699|Contig26871|Contig26872|Contig17350|Contig15324|Contig63405|Contig34088|Contig19043|Contig16211|Contig16210|Contig86694|Contig93309|Contig80056|Contig94457|Contig50603|Contig68901|Contig24525|Contig24526
Vitamin B6 metabolism	ath00750	21	0.175732	Contig26353|Contig57923|Contig30702|Contig37809|Contig71102|Contig17187|Contig67882|Contig67055|Contig90098|Contig26356|Contig41558|Contig31371|Contig5340|Contig17188|Contig74875|Contig26355|Contig26354|Contig41527|Contig59620|Contig17198|Contig52971
Folate biosynthesis	ath00790	21	0.175732	Contig44214|Contig38689|Contig15386|Contig56612|Contig6265|Contig50297|Contig48201|Contig31934|Contig26817|Contig26652|Contig27221|Contig79236|Contig28266|Contig27219|Contig44117|Contig36412|Contig7894|Contig52149|Contig15416|Contig57436|Contig20247
Cutin, suberine and wax biosynthesis	ath00073	21	0.175732	Contig16090|Contig40999|Contig23716|Contig34241|Contig14842|Contig52007|Contig92947|Contig34000|Contig34001|Contig41800|Contig49733|Contig34671|Contig41848|Contig40985|Contig51535|Contig32072|Contig3719|Contig57106|Contig53029|Contig78242|Contig51615
Diterpenoid biosynthesis	ath00904	20	0.167364	Contig66999|Contig88236|Contig17545|Contig31195|Contig41144|Contig23468|Contig76876|Contig32772|Contig23469|Contig50820|Contig94791|Contig41143|Contig3364|Contig56414|Contig62385|Contig55133|Contig88280|Contig3304|Contig25778|Contig19721
Sulfur relay system	ath04122	20	0.167364	Contig1227|Contig52186|Contig48455|Contig52149|Contig63032|Contig58031|Contig64859|Contig27476|Contig26817|Contig24109|Contig1317|Contig31928|Contig31929|Contig24110|Contig31927|Contig46207|Contig46206|Contig27477|Contig7185|Contig56612
Degradation of aromatic compounds	ath01220	19	0.158996	Contig37410|Contig41368|Contig62205|Contig69853|Contig62204|Contig28536|Contig37388|Contig69852|Contig51572|Contig49114|Contig70533|Contig26640|Contig63486|Contig79848|Contig62651|Contig62652|Contig85634|Contig90648|Contig6517
Nicotinate and nicotinamide metabolism	ath00760	19	0.158996	Contig17223|Contig31882|Contig77118|Contig59227|Contig37256|Contig69751|Contig25864|Contig89460|Contig21560|Contig25268|Contig1044|Contig19252|Contig41664|Contig37091|Contig16780|Contig7911|Contig6513|Contig59176|Contig45408
Glycosphingolipid biosynthesis - globo series	ath00603	19	0.158996	Contig16943|Contig31823|Contig91375|Contig55936|Contig29254|Contig63354|Contig18004|Contig40259|Contig82403|Contig77654|Contig56929|Contig20252|Contig87042|Contig39359|Contig65890|Contig3742|Contig8030|Contig42702|Contig33718
Lysine biosynthesis	ath00300	18	0.150628	Contig25732|Contig1047|Contig14370|Contig5825|Contig18524|Contig56208|Contig22608|Contig58990|Contig19444|Contig19445|Contig37790|Contig25729|Contig25728|Contig43814|Contig67146|Contig20156|Contig80493|Contig18177
Thiamine metabolism	ath00730	16	0.133891	Contig73195|Contig76932|Contig58031|Contig62394|Contig1391|Contig42397|Contig62800|Contig4171|Contig63032|Contig1908|Contig63846|Contig63845|Contig91748|Contig27477|Contig27476|Contig32442
Sesquiterpenoid and triterpenoid biosynthesis	ath00909	15	0.125523	Contig92239|Contig27099|Contig22476|Contig23276|Contig81688|Contig73917|Contig37372|Contig23278|Contig3882|Contig65978|Contig14099|Contig58296|Contig55092|Contig84001|Contig23277
Linoleic acid metabolism	ath00591	15	0.125523	Contig76699|Contig15640|Contig43064|Contig18577|Contig43067|Contig32998|Contig16709|Contig17350|Contig39002|Contig50898|Contig31261|Contig16708|Contig51335|Contig15619|Contig18511
C5-Branched dibasic acid metabolism	ath00660	15	0.125523	Contig37397|Contig540|Contig69920|Contig23810|Contig33843|Contig46794|Contig5592|Contig93231|Contig80607|Contig47153|Contig75728|Contig56636|Contig4892|Contig58680|Contig31921
Glucosinolate biosynthesis	ath00966	13	0.108787	Contig71747|Contig15079|Contig19684|Contig19686|Contig85564|Contig27251|Contig43555|Contig92797|Contig19699|Contig29493|Contig66722|Contig41531|Contig13640
Zeatin biosynthesis	ath00908	12	0.100418	Contig8081|Contig8083|Contig55486|Contig20582|Contig55514|Contig66689|Contig89438|Contig59990|Contig48317|Contig20817|Contig26110|Contig26111
Brassinosteroid biosynthesis	ath00905	12	0.100418	Contig22761|Contig18974|Contig2010|Contig20643|Contig65177|Contig52371|Contig91320|Contig15081|Contig33063|Contig19396|Contig17291|Contig15849
Synthesis and degradation of ketone bodies	ath00072	12	0.100418	Contig85833|Contig7416|Contig32850|Contig43237|Contig25341|Contig49099|Contig28967|Contig41061|Contig58187|Contig41108|Contig73|Contig61004
Non-homologous end-joining	ath03450	11	0.0920502	Contig18668|Contig4547|Contig23650|Contig15649|Contig4548|Contig78788|Contig55833|Contig41602|Contig7048|Contig35442|Contig19602
Taurine and hypotaurine metabolism	ath00430	11	0.0920502	Contig69044|Contig77399|Contig85456|Contig15324|Contig63405|Contig33443|Contig7329|Contig14147|Contig95263|Contig24603|Contig80056
Monobactam biosynthesis	ath00261	11	0.0920502	Contig14370|Contig5825|Contig55220|Contig18524|Contig22608|Contig78943|Contig5893|Contig33246|Contig20837|Contig43814|Contig18177
Riboflavin metabolism	ath00740	11	0.0920502	Contig48574|Contig38017|Contig18114|Contig49078|Contig92938|Contig42652|Contig76697|Contig19125|Contig22520|Contig1901|Contig38487
Glycosaminoglycan degradation	ath00531	10	0.083682	Contig16943|Contig31823|Contig63354|Contig18004|Contig31584|Contig20503|Contig45157|Contig87042|Contig27085|Contig65890
Lipoic acid metabolism	ath00785	10	0.083682	Contig54110|Contig57691|Contig33750|Contig86964|Contig42012|Contig23535|Contig24597|Contig35257|Contig49437|Contig23536
Glycosphingolipid biosynthesis - ganglio series	ath00604	6	0.0502092	Contig16943|Contig31823|Contig63354|Contig87042|Contig65890|Contig18004
Flavone and flavonol biosynthesis	ath00944	5	0.041841	Contig63186|Contig33786|Contig66734|Contig71831|Contig24565

## Sheet: TableS4
Supplementary Table 4. Statistics of SSR markers identified from C. quitensis transcriptome analysis
SSR mining
Total number of sequences examined	95010
Total size of examined sequences (bp)	72865140
Total number of identified SSRs	8619
Number of SSR containing sequences	7749
Number of sequences containing more than 1 SSR	749
Number of SSRs present in compound formation	246
Frequency of SSR	one per 8.5kb
Distribution to different repeat type classes
Mononucleotide	5,214 (60.5%)
Dinucleotide	805 (9.3%)
Trinucleotide	2,438 (28.3%)
Tetranucleotide	91 (1.1%)
Pentanucleotide	52 (0.6%)
Hexanucleotide	19 (0.2%)
SSR Frequency (%) of classified repeat types (considering sequence complementary) of SSR markers
A/T	60.0418
AAC/GTT	4.94257
AAT/ATT	4.50168
ACC/GGT	4.49008
AAG/CTT	4.45527
AG/CT	4.43207
ATC/ATG	4.26964
AT/AT	2.77294
AGG/CCT	2.15802
AC/GT	2.07681
AGC/CTG	1.5199
ACT/AGT	1.12542
ACG/CGT	0.475693
C/G	0.452489
CCG/CGG	0.348068
AACTG/AGTTC	0.185636
AAAT/ATTT	0.15083
AAAC/GTTT	0.116023
AAGG/CCTT	0.10442
AAAG/CTTT	0.0812159
ACAT/ATGT	0.0812159
AATT/AATT	0.0696136
AGAT/ATCT	0.0696136
AAAGG/CCTTT	0.0696136
CG/CG	0.0580114
AATC/ATTG	0.0580114
AAACT/AGTTT	0.0580114

## Sheet: TableS5
Supplementary Table 5. List of upregulated genes in ANT vs. LAB samples.
Feature ID	Difference (norm)	Fold Change (norm)	P-value	FDR p-value correction	Annotations - Target description	LAB		ANT		Contig Length	Annotations - GO biological process	Annotations - GO cellular component	Annotations - GO molecular function
						Total gene reads	FPKM	Total gene reads	FPKM
Contig44532	448.251	#DIV/0!	0	0	---NA---	0	0	11461	483.909	797
Contig49000	97.7201	#DIV/0!	0	0	PREDICTED: uncharacterized protein LOC101224102	0	0	891	108.242	277
Contig42569	72.969	#DIV/0!	0	0	---NA---	0	0	1913	79.9685	805
Contig27516	70.8314	#DIV/0!	0	0	hypothetical protein	0	0	1316	77.6928	570
Contig5449	113.989	#DIV/0!	0	0	dehydroquinase class ii	0	0	1024	127.625	270
Contig74642	297.05	#DIV/0!	0	0	hypothetical protein	0	0	16508	328.706	1690
Contig18352	268.168	985.435	0	0	---NA---	1	0.0585274	5621	296.014	639
Contig9009	117.841	#DIV/0!	0	0	men-8 protein	0	0	2057	132.606	522		extracellular region,
Contig18351	130.098	296.608	0	0	---NA---	2	0.257038	1260	145.706	291
Contig7381	120.832	223.399	0	0	---NA---	4	0.380652	1584	135.632	393
Contig9053	90.8167	185.278	0	0	men-8 protein	6	0.321482	2101	101.291	698		extracellular region,
Contig32937	110.219	173.856	0	0	---NA---	10	0.494696	2784	123.922	756
Contig48169	98.6325	171.316	0	0	---NA---	5	0.424025	1445	110.263	441
Contig7380	904.65	152.453	0	0	pathogenesis-related protein 1a	84	6.08822	13585	885.951	516		extracellular region,
Contig11260	116.711	133.736	0	0	suppressor of overexpression of constans 1	15	0.769528	2863	132.158	729	biosynthetic process, nucleobase-containing compound metabolic process,	nucleus, intracellular,	sequence-specific DNA binding transcription factor activity, DNA binding, protein binding,
Contig16022	677.387	129.764	0	0	xyloglucan endotransglucosylase hydrolase	120	5.37471	18100	729.444	835	carbohydrate metabolic process, cellular process,	extracellular region, cell wall,	hydrolase activity, transferase activity,
Contig972	144.889	88.1402	0	0	calcium-binding protein cml37	18	1.61435	2044	164.947	417		intracellular,
Contig3430	183.575	70.2289	0	0	---NA---	39	2.66161	3412	209.521	548
Contig37782	275.851	69.1643	0	0	PREDICTED: uncharacterized protein LOC101297249	41	4.11089	3418	308.364	373
Contig37783	122.837	63.9581	0	0	unknown	16	1.92407	1288	139.365	311
Contig38485	75.8082	53.9522	0	0	chalcone synthase a	58	1.3651	4027	85.282	1589	biosynthetic process, secondary metabolic process, anatomical structure morphogenesis, cellular component organization, multicellular organismal development, cellular process,	endoplasmic reticulum,	transferase activity,
Contig25905	239.534	44.9596	0	0	PREDICTED: uncharacterized protein LOC100267676	39	5.56703	2112	271.264	262
Contig60966	107.983	39.0707	0	0	---NA---	45	2.85731	2169	123.921	589
Contig29398	79.7766	38.2858	0	0	hypothetical protein PRUPE_ppa004524mg	54	2.1236	2560	90.5856	951		membrane, vacuole, plastid, plasma membrane,
Contig52312	96.1108	34.4793	0	0	cysteine protease	110	2.89507	4644	109.976	1421	protein metabolic process,		hydrolase activity,
Contig16899	82.3429	29.9681	0	0	early light-induced protein precursor	90	2.86461	3288	94.1659	1175	response to abiotic stimulus, cellular process, biosynthetic process, post-embryonic development, response to stress,
Contig1397	87.8358	29.754	0	0	---NA---	25	3.08573	907	100.731	303
Contig32569	187.013	29.5564	0	0	---NA---	36	6.69834	1300	217.644	201
Contig32583	190.342	28.9723	0	0	hypothetical protein AMBLS11_00395	54	6.96396	1908	221.401	290
Contig32699	148.604	28.4874	0	0	Uncharacterized protein TCM_004789	61	5.52383	2122	172.9	413
Contig87702	93.3056	23.2001	0	0	auxin-binding protein abp19a-like	105	4.27767	2950	108.138	918		extracellular region,	binding, molecular_function,
Contig18912	137.975	22.658	0	0	---NA---	52	6.50418	1440	162.066	299
Contig24648	92.2838	21.5422	0	0	mlp-like protein 28	69	4.58354	1793	107.17	563
Contig97126	78.1582	20.68	0	0	---NA---	29	4.03187	726	90.8205	269
Contig94802	306.167	18.0835	0	0	calcium-binding allergen ole e 8-like	250	17.5747	5645	357.069	532		cytoplasm,
Contig39820	113.681	17.4271	0	0	gdsl esterase lipase	150	7.08315	3176	134.944	792	lipid metabolic process,		hydrolase activity,
Contig3697	117.437	17.0535	0	0	class v	601	7.47981	12443	139.341	3005
Contig24749	144.391	16.8339	0	0	glutathione s-transferase	141	9.31672	2896	172.18	566
Contig18899	250.272	16.7361	0	0	beta-expansin 1a	122	15.7878	2532	294.826	289	reproduction,	extracellular region, membrane, cytosol, cellular_component, cell wall, Golgi apparatus,
Contig18925	86.1294	16.5411	0	0	protein phosphatase 2c 25	128	5.6518	2555	101.51	847	cellular protein modification process, response to stress, response to endogenous stimulus, signal transduction, response to external stimulus, response to biotic stimulus,	plastid, cell,	hydrolase activity,
Contig2348	512.16	16.1776	0	0	---NA---	204	31.9222	4280	602.623	239
Contig59263	98.4948	16.1462	0	0	hypothetical protein L484_012732	222	6.64739	4330	116.661	1249	response to endogenous stimulus,	cell wall, Golgi apparatus,
Contig2346	667.111	15.7302	0	0	early light-induced protein precursor	317	41.8922	6368	757.21	283	response to abiotic stimulus, cellular process, biosynthetic process, post-embryonic development, response to stress,
Contig96797	2919.78	15.1703	0	0	phosphoprotein ecpp44	1167	181.098	22255	3107.49	241	biological_process,
Contig26578	1467.18	15.1185	0	0	maturation protein ppm32	2904	92.4313	50080	1434.25	1175
Contig30456	92.0911	14.8375	0	0	abscisic acid 8 -hydroxylase	52	6.79983	932	109.66	286	metabolic process, cellular process, lipid metabolic process, response to stress, response to abiotic stimulus, reproduction, post-embryonic development, response to external stimulus, response to biotic stimulus,		catalytic activity, binding,
Contig41741	125.805	14.77	0	0	---NA---	158	9.33499	2844	151.191	633
Contig3428	85.9366	14.6942	0	0	tetrahydroxychalcone 2 -glucosyltransferase	399	6.40713	7072	102.182	2329	metabolic process,		transferase activity,
Contig2326	796.013	14.1812	0	0	early light-induced protein precursor	913	54.8079	15735	849.921	623	response to abiotic stimulus, cellular process, biosynthetic process, post-embryonic development, response to stress,
Contig16758	105.711	14.1713	0	0	---NA---	199	8.21458	3427	127.287	906
Contig97103	139.196	13.8497	0	0	expansin-like a2	112	10.9652	1906	167.903	382	reproduction,	extracellular region, membrane, cytosol, cellular_component, cell wall, Golgi apparatus,
Contig67418	122.231	13.7876	0	0	pathogenesis-related protein 4	101	9.73532	1700	147.441	388	response to external stimulus, response to stress, response to biotic stimulus,	extracellular region, cell wall,
Contig96778	391.498	13.3012	0	0	---NA---	203	30.247	3415	457.843	251
Contig1682	472.884	12.9097	0	0	dehydrin	1390	36.9472	23655	565.755	1407
Contig98451	365.324	12.8742	0	0	calcium-binding allergen ole e 8-like	257	29.2144	4190	428.566	329		cytoplasm,	binding,
Contig28617	89.1708	12.76	0	0	phi-1 protein	199	7.76059	3053	107.129	959		cell,
Contig30229	1270.14	12.7229	0	0	thaumatin like protein	1979	95.3772	29343	1272.46	776
Contig56721	139.107	11.7101	0	0	calcium-binding allergen ole e 8	294	13.0431	4272	170.531	843	response to abiotic stimulus, response to endogenous stimulus, response to stress, flower development, reproduction, post-embryonic development, metabolic process, biological_process,	plasma membrane,	binding,
Contig48853	97.5832	11.5305	0	0	cysteine protease, putative	243	9.46663	3409	119.497	960			hydrolase activity,
Contig30198	139.625	11.1777	0	0	hva22 d isoform 3	344	13.7156	4793	171.951	938	response to endogenous stimulus, response to stress, response to abiotic stimulus,
Contig14830	83.4944	10.9891	0	0	dimethylmenaquinone methyltransferase	157	8.5468	2077	101.737	687	metabolic process, nucleobase-containing compound metabolic process,		enzyme regulator activity, transferase activity,
Contig67417	86.7994	10.9754	0	0	pathogenesis-related protein class 4	177	8.90933	2331	105.573	743	response to external stimulus, response to stress, response to biotic stimulus, nucleobase-containing compound metabolic process, response to endogenous stimulus, response to abiotic stimulus,		nuclease activity,
Contig15917	881.367	10.948	0	0	pathogenesis-related protein	2066	79.1664	27479	947.438	976
Contig15015	86.4985	10.8647	0	0	protein chloroplastic-like	84	8.97577	1095	105.28	350
Contig31962	86.3728	10.3929	0	0	peroxidase 49 precursor family protein	159	9.39407	1987	105.632	633	metabolic process, response to stress,		binding, catalytic activity,
Contig94988	160.313	10.2012	0	0	harpin-induced protein	420	17.148	5437	199.739	916
Contig1879	1547.58	10.0042	0	0	lipid transfer protein	3102	150.08	35123	1529.02	773		cytoplasm,
Contig13978	98.1898	9.84875	0	0	oxidoreductase family protein	459	11.2197	5563	122.354	1530	cellular process, metabolic process,		catalytic activity,
Contig97711	145.44	9.80026	0	0	protein chloroplastic-like	861	16.3372	10639	181.641	1971			binding,
Contig97663	155.824	9.68547	0	0	galactomannan galactosyltransferase 1-like	111	17.5902	1371	195.49	236
Contig47082	96.4578	9.20121	0	0	math and lrr domain-containing protein isoform 2	396	11.8575	4496	121.133	1249
Contig98049	171.582	9.1503	0	0	ethylene responsive factor	726	20.5384	8518	216.823	1322
Contig22829	130.385	8.86561	0	0	fad-dependent urate hydroxylase-like	540	16.3791	6052	165.172	1233
Contig7901	95.3832	8.8561	0	0	galactomannan galactosyltransferase 1	141	12.235	1541	120.316	431		intracellular,	transferase activity,
Contig25125	104.413	8.85392	0	0	gdsl esterase lipase at5g45670	181	13.3252	1997	132.286	508	lipid metabolic process,	cell wall, plastid, thylakoid, nucleus, extracellular region,	hydrolase activity,
Contig35617	89.1065	8.7431	0	0	udp-glycosyltransferase superfamily protein	289	11.6094	3097	111.942	931			transferase activity,
Contig23283	223.77	8.67454	0	0	benzodiazepine receptor-related family protein	788	27.7761	8782	278.534	1061
Contig41646	121.802	8.40476	0	0	phosphate translocator-related family protein	520	16.2741	5509	155.133	1195		membrane,
Contig46902	189.774	8.30336	0	0	unknown	208	24.9327	2227	240.196	312
Contig48890	169.516	8.24769	0	0	calcium-binding protein kic	194	22.6732	2063	216.945	320	response to endogenous stimulus, response to abiotic stimulus,		binding,
Contig28103	423.691	8.13328	0	0	---NA---	562	54.0315	6071	525.183	389
Contig41777	126.772	7.8857	0	0	lipid binding	280	18.0236	2814	162.985	581	protein metabolic process,	cellular_component,	hydrolase activity,
Contig33067	128.932	7.74019	0	0	galactomannan galactosyltransferase 1	420	18.6551	4163	166.377	842			transferase activity,
Contig93343	108.756	7.63213	0	0	low quality protein: 3-hydroxybenzoate 6-hydroxylase 1-like	249	16.2236	2381	139.588	574	metabolic process,		catalytic activity,
Contig5333	145.771	7.55597	0	0	zinc finger ccch domain-containing protein 29	716	21.6124	6937	188.408	1239	response to stress, response to abiotic stimulus, cellular process, biosynthetic process, nucleobase-containing compound metabolic process, response to endogenous stimulus, cell death, signal transduction, response to external stimulus, response to biotic stimulus,
Contig223	213.626	7.54074	0	0	alcohol dehydrogenase	3262	30.932	31826	271.547	3944	metabolic process,		binding, catalytic activity,
Contig6527	140.415	7.46367	0	0	membrane protein	130	21.1386	1243	181.862	230
Contig25822	451.014	7.39694	0	0	cysteine-rich rlk (receptor-like protein kinase) 8	2135	63.7246	21271	571.264	1253
Contig30751	263.209	7.34547	0	0	s-adenosylmethionine decarboxylase	1562	38.6358	15220	338.737	1512	nucleobase-containing compound metabolic process, biosynthetic process, cellular process, metabolic process,		catalytic activity,
Contig2503	118.684	7.31512	0	0	hypothetical protein POPTR_0001s06040g	665	18.3816	6197	154.129	1353
Contig82639	2421.42	6.92804	0	0	low-molecular-weight cysteine-rich 69	7926	372.861	66297	2806.25	795	response to stress,
Contig97496	283.85	6.87536	0	0	---NA---	360	44.5816	3275	364.925	302
Contig52952	194.905	6.86928	0	0	s-adenosylmethionine decarboxylase	1504	31.4236	13504	253.869	1790	nucleobase-containing compound metabolic process, biosynthetic process, cellular process, metabolic process,		catalytic activity,
Contig1812	520.108	6.80364	0	0	---NA---	2890	80.0024	25757	641.564	1351
Contig5479	101.321	6.77985	0	0	glucomannan 4-beta-mannosyltransferase 9-like	1310	17.2449	11265	133.432	2841	carbohydrate metabolic process,		transferase activity,
Contig23928	130.614	6.49969	0	0	galactomannan galactosyltransferase 1-like	236	22.9848	1980	173.514	384
Contig13037	134.08	6.47125	0	0	dna polymerase epsilon catalytic subunit	637	23.6341	5325	177.77	1008
Contig10254	143.014	6.38332	0	0	Gb:AAC34331.1	291	25.4874	2419	190.637	427
Contig40000	115.601	6.30515	0	0	probable aspartic protease at2g35615-like	259	21.1955	2092	154.044	457
Contig25823	5196.96	6.13645	0	0	dfax2_betvu ame: full=defensin-like protein ax2 ame: full=antifungal protein ax2	16150	1013.41	122256	6902.77	596
Contig13977	121.401	6.10876	0	0	cold-regulated 413 inner membrane protein chloroplastic-like	273	22.9954	2150	162.95	444	response to extracellular stimulus, cell communication, response to stress, response to abiotic stimulus, cellular process, response to endogenous stimulus,	membrane, thylakoid, plastid,
Contig28102	646.412	6.06564	0	0	---NA---	1620	112.824	12978	813.267	537
Contig99606	2451.13	6.0287	0	0	---NA---	4473	444.909	33507	2998.8	376
Contig12738	338.407	6.02589	0	0	---NA---	511	60.8628	4099	439.287	314
Contig17936	655.604	5.94013	0	0	germin-like protein 2-1-like	2085	117.083	16368	827.03	666			binding,
Contig266	869.66	5.83885	0	0	group 4 late embryogenesis-abundant protein	2141	157.621	16139	1069.09	508	response to stress, response to abiotic stimulus,
Contig34154	1474.33	5.82676	0	0	dof zinc finger protein	8687	271.871	57524	1619.87	1195	biosynthetic process, nucleobase-containing compound metabolic process,		DNA binding,
Contig409	119.706	5.74481	0	0	serine threonine-protein kinase nek2-like	1760	24.2976	13108	162.827	2709			kinase activity, nucleotide binding,
Contig34426	835.201	5.72986	0	0	hydrophobic protein osr8	1585	154.771	11497	1010.15	383		membrane, cytoplasm,
Contig7900	241.225	5.50761	0	0	hypothetical protein EMIHUDRAFT_109378	404	49.0559	2973	324.821	308	metabolic process,		catalytic activity,
Contig6327	192.339	5.49966	0	0	bzip domain class transcription factor	1036	39.7389	7596	262.168	975
Contig16690	317.575	5.38822	0	0	glycogenin-1 isoform 1	1062	65.5409	7570	420.362	606	metabolic process, response to stress,		transferase activity,
Contig2920	170.667	5.38044	0	0	secoisolariciresinol dehydrogenase-like	1472	36.2896	10551	234.05	1517	metabolic process,		catalytic activity,
Contig2502	138.925	5.31238	0	0	polyadenylate-binding protein-interacting protein 2	816	30.5788	5709	192.499	998
Contig93082	106.996	5.29091	0	0	shock protein src2	488	24.0141	3335	147.667	760		cell,
Contig95132	181.885	5.17027	0	0	cold-regulated 413 inner membrane protein chloroplastic-like	239	40.4451	1647	250.785	221	response to extracellular stimulus, cell communication, response to stress, response to abiotic stimulus, cellular process, response to endogenous stimulus,	membrane, plastid, thylakoid,
Contig94174	4111	5.14812	0	0	dehydrin	7116	1008.07	45497	5799.34	264
Contig54973	103.19	5.13156	0	0	hypothetical protein TTHERM_00630230	512	24.0557	3388	143.229	796
Contig42528	153.053	5.09217	0	0	delta -fatty-acid desaturase-like isoform 1	883	34.9824	6015	214.419	944	biosynthetic process, cellular process, lipid metabolic process, metabolic process,		catalytic activity, binding,
Contig95937	261.882	5.07819	0	0	unnamed protein product	319	57.914	2201	359.544	206
Contig1769	168.741	5.06367	0	0	PREDICTED: uncharacterized protein LOC102613571	2009	38.6694	13530	234.328	1943
Contig6572	1568.45	5.02825	0	0	glutathione s-transferase	6847	358.643	35853	1689.77	714
Contig87142	279.506	5.02234	0	0	galactinol synthase 1	493	62.7134	3332	381.38	294	response to stress, biosynthetic process, carbohydrate metabolic process, biological_process, response to abiotic stimulus, cellular process,	cytoplasm,	binding, transferase activity,
Contig6446	131.194	5.00888	0	0	aspartic proteinase nepenthesin-1	720	30.9509	4750	183.727	870
Contig78175	116.201	4.97964	0	0	glucan endo- -beta-glucosidase	302	27.819	1971	163.365	406	carbohydrate metabolic process,		hydrolase activity,
Contig1381	300.501	4.97478	0	0	arginine decarboxylase	6026	67.7183	40096	405.431	3328	response to stress, biosynthetic process, cellular process, reproduction, post-embryonic development, response to endogenous stimulus, catabolic process, response to abiotic stimulus,		catalytic activity,
Contig21545	332.399	4.95733	0	0	embryo-specific family protein	415	74.9787	2765	449.495	207
Contig24287	764.314	4.92134	0	0	calmodulin-like isoform x3	1550	169.996	9392	926.837	341		membrane, vacuole, plasma membrane,	binding,
Contig34052	202.624	4.89774	0	0	acidic chitinase	1128	47.6679	7380	280.616	885	carbohydrate metabolic process,		hydrolase activity,
Contig33473	175.9	4.85566	0	0	c2 domain-containing protein at1g63220-like	590	42.1901	3845	247.397	523		cell,
Contig40706	140.982	4.80712	0	0	proteinase inhibitor	569	34.7146	3643	199.985	613	protein metabolic process, response to stress, response to external stimulus, response to biotic stimulus,	cell wall,	enzyme regulator activity,
Contig47620	237.222	4.78027	0	0	constans-like protein 1	1597	56.7201	10438	333.571	1053
Contig4926	151.233	4.72824	0	0	proteinase inhibitor type-2 cevi57-like	885	37.7833	5635	216.466	876
Contig22612	141.236	4.72119	0	0	hypothetical protein POPTR_0006s01020g	1295	35.4811	8158	201.118	1365	cellular process,	cell wall,	structural molecule activity,
Contig3370	201.98	4.71772	0	0	phospholipase a1- chloroplastic-like	5488	49.7687	34625	282.534	4124			hydrolase activity,
Contig22579	135.179	4.6433	0	0	sucrose responsive element binding protein	1012	34.7547	6282	194.12	1089	biological_process, post-embryonic development, response to endogenous stimulus,	nucleus, intracellular,	DNA binding, chromatin binding,
Contig34662	120.565	4.6259	0	0	af479308_1 caffeic acid methyl transferase	1888	31.4378	11522	172.631	2246	metabolic process,		transferase activity,
Contig47710	266.5	4.61265	0	0	cortical cell-delineating protein	393	66.506	2437	371.076	221	protein metabolic process,	cytoplasm,	hydrolase activity,
Contig8425	1544.97	4.58792	0	0	peroxidase 12	3788	395.719	18078	1699.29	358	metabolic process, response to stress,		binding, catalytic activity,
Contig18737	400.819	4.45735	0	0	germin-like protein	2748	101.856	17068	569.234	1009		extracellular region,	binding, molecular_function,
Contig48579	184.789	4.16433	0	0	---NA---	870	53.3396	4885	269.485	610
Contig50664	126.848	4.13807	0	0	chitinase family protein	491	37.629	2725	187.909	488	carbohydrate metabolic process,		hydrolase activity,
Contig23001	384.395	4.11512	0	0	multidrug resistance protein abc transporter family	1271	109.023	7257	560.106	436	transport, cellular process, nucleobase-containing compound metabolic process, catabolic process,	membrane,	hydrolase activity, transporter activity, nucleotide binding,
Contig41430	300.272	4.08359	0	0	auxin-binding protein abp19a-like	3164	86.8163	17447	430.749	1363			binding,
Contig96649	186.221	4.07643	0	0	membrane protein	636	54.9325	3495	271.618	433
Contig34731	489.187	4.04435	0	0	gibberellin-regulated family protein isoform 1	936	141.723	5036	686.102	247
Contig16923	1043.41	4.03446	0	0	universal stress protein a-like protein	4826	311.723	21939	1275.08	579	response to stress,
Contig24285	131.246	4.03175	0	0	---NA---	405	40.1767	2199	196.283	377
Contig21548	133.749	4.00221	0	0	embryo-specific protein 3	692	41.2104	3739	200.353	628
Contig94796	913.388	3.98207	0	0	---NA---	3973	272.136	18807	1159.12	546
Contig21996	137.246	3.88901	0	0	---NA---	430	43.9388	2262	207.975	366
Contig49402	138.778	3.77623	0	0	seed maturation protein	541	45.9838	2780	212.614	440	embryo development,
Contig13821	176.067	3.73692	0	0	GIR1	811	57.9935	4155	267.343	523
Contig32662	1903.12	3.66504	0	0	metallothionein 2	28322	670.814	116421	2481.13	1579
Contig16734	331.659	3.65854	0	0	cbl-interacting protein kinase 2-like isoform x2	1408	110.163	6976	491.109	478
Contig98121	128.741	3.63825	0	0	big map kinase	608	44.938	3001	199.579	506	signal transduction, metabolic process, cellular protein modification process, cellular process,		kinase activity, signal transducer activity, nucleotide binding,
Contig21055	550.172	3.58385	0	0	spermidine synthase	1862	189.747	8791	806.069	367
Contig34661	213.08	3.57154	0	0	o-methyltransferase omt2	2138	74.1049	10473	326.625	1079			transferase activity,
Contig57314	441.119	3.55258	0	0	molybdenum cofactor sulfurase	1075	151.143	5119	647.595	266
Contig16733	517.588	3.50682	0	0	cbl-interacting protein kinase	2171	181.235	10248	769.77	448	metabolic process, cellular process,		kinase activity, nucleotide binding,
Contig5384	216.114	3.47599	0	0	cinnamyl-alcohol dehydrogenase isoform 1	1978	78.033	9518	337.86	948	metabolic process,		binding, catalytic activity,
Contig43106	426.213	3.43565	0	0	cysteine proteinase inhibitor	3367	153.377	15500	635.314	821	protein metabolic process,		enzyme regulator activity,
Contig7086	148.058	3.36564	0	0	glutathione s-transferase 1 family protein	3062	56.551	14133	234.86	2025	metabolic process,	cytoplasm,	transferase activity,
Contig16753	249.672	3.24927	0	0	gdp-d-mannose pyrophosphorylase	956	97.9547	4227	389.708	365	biosynthetic process,		transferase activity,
Contig34674	188.848	3.21691	0	0	gibberellin-regulated family protein isoform 1	650	76.2049	2857	301.383	319
Contig92832	366.281	3.19705	0	0	hypersensitive-induced response protein	4151	146.456	18475	586.514	1060	multicellular organismal development, growth, response to external stimulus, response to stress, response to biotic stimulus, biosynthetic process, cellular process,	cytosol, mitochondrion, cellular_component, membrane, vacuole, Golgi apparatus, nucleus, plasma membrane,	kinase activity, protein binding,
Contig91243	528.594	3.1922	0	0	basic blue	2348	214.702	9824	808.285	409
Contig17614	161.695	3.1623	0	0	glutathione s-transferase isoform partial	636	67.1915	2778	264.076	354	metabolic process,		transferase activity,
Contig12079	148.768	3.14904	0	0	aminocyclopropane carboxylate oxidase family protein	2212	62.4824	9584	243.589	1324	metabolic process, biosynthetic process, cellular process, response to stress, response to abiotic stimulus, response to endogenous stimulus, post-embryonic development, fruit ripening,	cytosol, cell wall, cellular_component, Golgi apparatus, endoplasmic reticulum, plasma membrane,	binding, catalytic activity, carbohydrate binding,
Contig8	264.151	3.13389	0	0	PREDICTED: uncharacterized protein LOC101501449	1673	109.386	7105	417.992	572
Contig10060	221.583	3.11807	0	0	dcd domain protein isoform 2	913	93.039	3922	359.618	367
Contig98083	220.305	3.11402	0	0	---NA---	1022	92.7714	4379	357.666	412
Contig43953	222.957	3.08344	0	0	cysteine proteinase 15a-like	860	94.3202	3686	363.748	341			hydrolase activity,
Contig97958	366.061	3.05957	0	0	peroxidase 49 precursor family protein	1624	155.733	6956	600.198	390	response to stress, metabolic process, reproduction, post-embryonic development, carbohydrate metabolic process, catabolic process, cellular process, biosynthetic process, secondary metabolic process,	cell wall,	binding, catalytic activity,
Contig97468	188.857	3.04621	0	0	hypothetical protein SS1G_12552	544	82.3687	2268	308.991	247
Contig24021	205.669	2.92825	0	0	probable cinnamyl alcohol dehydrogenase 1-like	2671	94.061	10908	345.637	1062	metabolic process,	cytosol,	binding, catalytic activity,
Contig16972	257.838	2.91112	0	0	caffeoyl- -o-methyltransferase	6613	118.676	26268	424.159	2084	response to stress, metabolic process, biosynthetic process, cellular process, secondary metabolic process,		transferase activity, binding,
Contig62972	1049.33	2.89938	0	0	---NA---	21908	497.473	70455	1439.52	1647
Contig21989	144.196	2.88766	0	0	---NA---	386	68.4172	1544	246.243	211
Contig9199	1351.64	2.84857	0	0	exosome complex component csl4-like	24302	688.539	73566	1875.44	1320	transport, cellular component organization, cellular process, translation, biological_process,	ribosome, intracellular,	structural molecule activity, RNA binding,
Contig73873	174.168	2.78681	0	0	protease inhibitor seed storage lipid transfer family protein	1728	86.8623	6610	298.97	744	protein metabolic process,		hydrolase activity,
Contig19451	304.555	2.76347	0	0	xyloglucan endotransglucosylase hydrolase	3990	151.035	15206	517.914	988	carbohydrate metabolic process, cellular process,	extracellular region, cell wall,	hydrolase activity, transferase activity,
Contig12241	146.938	2.76343	0	0	---NA---	752	74.5997	2876	256.713	377
Contig10604	166.218	2.71611	0	0	subunit 8 of mitochondrial complex ii	596	86.3947	2230	290.861	258
Contig74804	238.377	2.68559	0	0	cold-regulated 413 plasma membrane protein 1-like	1222	124.189	4492	410.763	368		membrane, vacuole,
Contig38873	164.673	2.67836	0	0	g10 family protein	2142	87.455	7914	290.737	916		nucleus, cytosol,
Contig97660	155.988	2.63897	0	0	tetraspanin-like protein	1330	85.1725	4803	276.758	584		membrane, cellular_component, plasma membrane,
Contig38130	340.395	2.63598	0	0	class iv chitinase	5813	183.151	21286	603.452	1187	catabolic process, carbohydrate metabolic process,	extracellular region,	hydrolase activity,
Contig12640	454.221	2.60849	0	0	alkaline neutral invertase cinv2-like	11802	253.669	40315	779.681	1740	metabolic process,		hydrolase activity,
Contig13212	211.477	2.60293	0	0	adenine phosphoribosyl transferase 1 isoform 1	3865	116.196	13872	375.248	1244	nucleobase-containing compound metabolic process, biosynthetic process,	cytoplasm,	transferase activity,
Contig12208	754.373	2.58582	0	0	thioredoxin-dependent peroxidase	4493	434.196	13372	1162.75	387	biological_process, metabolic process, response to stress,	cytosol, plastid, plasma membrane,	catalytic activity,
Contig9200	915.09	2.50543	0	0	imt1_mescr ame: full=inositol 4-methyltransferase	13902	575.134	36027	1341.09	904	response to stress, metabolic process, carbohydrate metabolic process, cellular process,		protein binding, transferase activity,
Contig30486	162.542	2.50103	0	0	transcription factor bhlh104-like isoform x1	3754	95.313	13036	297.811	1473
Contig1760	190.139	2.47511	0	0	---NA---	708	113.642	2441	352.543	233
Contig51571	2043.03	2.47271	0	0	metallothionein 3	40454	1499.45	96262	3210.43	1009
Contig95216	461.137	2.45115	0	0	thioredoxin h-	6912	284.694	22060	817.56	908	cellular homeostasis, metabolic process,		catalytic activity,
Contig65816	325.331	2.44679	0	0	---NA---	2111	199.872	7091	604.102	395
Contig58053	249.217	2.41096	0	0	saposin b domain-containing family protein	2923	154.84	9642	459.581	706
Contig1778	820.04	2.3915	0	0	60s ribosomal protein l23	5129	546.495	13396	1284.3	351	translation,	nucleolus, ribosome, cytosol,	structural molecule activity,
Contig32751	207.528	2.38759	0	0	---NA---	1352	131.334	4431	387.294	385
Contig28757	1163.77	2.36671	0	0	imt1_mescr ame: full=inositol 4-methyltransferase	15033	854.437	34669	1773.03	658	response to stress, metabolic process, carbohydrate metabolic process, cellular process,		protein binding, transferase activity,
Contig27044	190.683	2.36664	0	0	---NA---	1001	122.742	3300	364.094	305
Contig14901	181.294	2.36106	0	0	protein transport protein sec61 subunit alpha-like	1524	117.518	5011	347.682	485	transport,	membrane, endoplasmic reticulum,
Contig7897	246.839	2.34323	0	0	annexin-like protein rj4	5030	160.51	16212	465.488	1172	response to stress, response to abiotic stimulus,	thylakoid, nucleus, extracellular region,	binding, lipid binding,
Contig32752	269.129	2.31564	0	0	predicted protein	1676	179.601	5338	514.698	349
Contig10745	183.898	2.24877	0	0	vacuolar-processing enzyme-like	3992	129.15	12522	364.515	1156
Contig1390	355.785	2.24739	0	0	cathepsin b-like	8908	257.061	25810	670.167	1296	protein metabolic process, metabolic process,		hydrolase activity,
Contig92379	350.63	2.24413	0	0	60s ribosomal protein l32-1	1376	253.503	3999	662.911	203	translation, biological_process,	ribosome, cytosol,	structural molecule activity,
Contig31988	388.786	2.21862	0	0	40s ribosomal protein s28-like	3825	285.532	11247	755.438	501	translation, biological_process,	plasma membrane, cell wall, ribosome, cytosol,	structural molecule activity,
Contig94987	228.094	2.2031	0	0	protein translation factor sui1 homolog isoform 1	1631	165.755	4927	450.541	368	translation,	ribosome,	translation factor activity, nucleic acid binding,
Contig12317	287.619	2.19788	0	0	late embryogenesis abundant protein	7163	213.118	21619	578.762	1257
Contig95789	232.373	2.17868	0	0	leucine-rich repeat-containing protein	5566	172.893	16609	464.212	1204	response to stress, catabolic process, cellular process, metabolic process, response to abiotic stimulus, response to external stimulus, response to biotic stimulus, transport, cellular component organization, carbohydrate metabolic process, generation of precursor metabolites and energy, signal transduction, biological_process,	plasma membrane,	kinase activity, catalytic activity,
Contig94990	433.333	2.17476	0	0	pollen-specific protein c13-like	4574	340.763	12407	831.693	502
Contig23161	268.123	2.15309	0	0	---NA---	8957	205.764	26517	548.113	1628
Contig97627	321.57	2.13373	0	0	translation initiation factor eif-1a family protein	2501	255.56	6945	638.544	366	translation,	ribosome,	translation factor activity, nucleic acid binding,
Contig39099	400.57	2.0891	0	0	40s ribosomal protein	2447	340.206	6448	806.627	269	translation, biological_process,	nucleolus, cellular_component, plasma membrane, cell wall, ribosome, cytosol,	binding, structural molecule activity,
Contig9748	572.295	2.08446	0	0	1-aminocyclopropane-1-carboxylate partial	3161	476.687	8021	1088.37	248	metabolic process,		catalytic activity,
Contig51176	247.5	2.07802	0	0	60s ribosomal protein l31	1087	203.264	3078	517.891	200	translation, biological_process,	cellular_component, cell wall, ribosome, cytosol,	structural molecule activity,
Contig2904	1601.32	2.06471	0	0	hypothetical protein MTR_5g050970	254267	1683.37	518621	3089.43	5649
Contig95736	385.034	2.06228	0	0	peroxidase 12-like	1818	334.933	4808	797.018	203
Contig1757	368.72	2.06105	0	0	wrp15a family protein	4692	314.474	12623	761.251	558	translation,	ribosome,	structural molecule activity,
Contig19095	247.634	2.0398	0	0	calcium-binding ef hand family protein	17019	210.481	47528	528.893	3024
Contig32064	291.57	1.98769	0	0	60s ribosomal protein l32-1-like	1657	264.83	4393	631.75	234	translation, biological_process,	nucleolus, ribosome, cytosol,	structural molecule activity,
Contig13876	433.741	1.98142	0	0	heat shock protein 90	7759	406.413	18354	865.032	714	protein metabolic process, cellular process, response to stress,		hydrolase activity, nucleotide binding, protein binding,
Contig18743	343.326	1.97777	0	0	60s ribosomal protein l37a	3001	319.756	7831	750.775	351	translation, biological_process,	ribosome, cytosol,	structural molecule activity,
Contig87284	275.824	1.96579	0	0	transcription elongation factor 1 homolog	1784	257.606	4730	614.556	259
Contig95431	734.276	1.95395	0	0	if5a_diaca ame: full=eukaryotic translation initiation factor 5a short=eif-5a	5865	731.151	11809	1324.62	300	translation, cell death, response to external stimulus, response to stress, response to biotic stimulus, cellular protein modification process, cellular component organization, biological_process,	nucleus, ribosome,	translation factor activity, nucleic acid binding, binding,
Contig31553	450.25	1.94374	0	0	histone h4	4048	436.286	9306	902.471	347	cellular component organization, DNA metabolic process,	intracellular, nucleus,	DNA binding, protein binding,
Contig21990	429.511	1.94106	0	0	dehydrin erd14	2492	421.712	5682	865.184	221
Contig6862	1174.87	1.932	0	0	rrna intron-encoded homing endonuclease	47915	1351.41	90188	2288.78	1326	metabolic process,
Contig9501	233.079	1.93049	0	0	vacuolar processing enzyme	8421	224.634	21919	526.105	1402
Contig2959	232.374	1.93026	0	0	hypothetical protein	1318	224.054	3430	524.652	220
Contig26989	442.114	1.91519	0	0	acc oxidase	6108	440.991	13866	900.785	518	biosynthetic process, cellular process, fruit ripening, metabolic process,		binding, carbohydrate binding, catalytic activity,
Contig27852	392.112	1.88535	0	0	acid phosphatase 1-like	7225	407.554	16656	845.39	663	metabolic process, cellular process,	membrane, vacuole, cytosol,	hydrolase activity,
Contig24400	1071.17	1.7975	0	0	histone partial	8829	1429.42	15513	2259.87	231	cellular component organization, DNA metabolic process,	intracellular, nucleus,	DNA binding, protein binding,
Contig2044	296.448	1.78821	0	0	glyoxalase i isoform 1	15939	346.773	36525	715.013	1719	metabolic process,		binding, catalytic activity,
Contig5299	833.825	1.77816	0	0	glyceraldehyde-3-phosphate dehydrogenase	32918	1067.74	56196	1640.12	1153	cellular component organization, cellular process, nucleobase-containing compound metabolic process, carbohydrate metabolic process, catabolic process, biosynthetic process, transport, response to stress, response to abiotic stimulus, protein metabolic process, response to external stimulus, response to biotic stimulus, lipid metabolic process, generation of precursor metabolites and energy, seco…	plastid, cell wall, Golgi apparatus, nucleolus, cytosol, cellular_component, plasma membrane, mitochondrion,	binding, nucleotide binding, catalytic activity,
Contig99315	288.859	1.77121	0	0	hydrogen peroxide induced protein 1	8496	344.623	19330	705.506	922
Contig48694	513.435	1.76341	0	0	abc transporter family protein	5863	630.088	11902	1150.91	348
Contig20035	986.897	1.73905	0	0	abscisic stress ripening	21511	1416.36	36979	2190.82	568	response to stress,
Contig33142	670.507	1.73846	0	0	it2_psote ame: full=trypsin inhibitor 2 ame: full=wti-2	14287	932.496	24429	1434.67	573	metabolic process,
Contig8913	389.497	1.70641	0	0	40s ribosomal s4 protein	3791	497.473	7729	912.595	285	translation, biological_process,	ribosome,	structural molecule activity, RNA binding,
Contig16346	4171.18	1.67182	0	0	---NA---	132563	5514.72	302943	11339.7	899
Contig100531	362.08	1.66327	0	0	probable histone -like	5873	489.186	11788	883.474	449	cellular component organization, DNA metabolic process,	intracellular, nucleolus,	DNA binding, protein binding,
Contig44561	334.017	1.54236	0	0	peptidyl-prolyl cis-trans isomerase	10147	583.828	17886	925.976	650	protein metabolic process, cellular process, cellular protein modification process,		catalytic activity,
Contig55569	417.934	1.4442	0	0	---NA---	6919	969.153	9987	1258.7	267
Contig50680	72.4901	30.3781	2.22045e-16	3.9655e-14	---NA---	25	2.46696	930	82.574	379
Contig13483	74.2908	24.8947	2.22045e-16	3.9655e-14	mitochondrial uncoupling protein	48	3.14388	1449	85.3949	571	transport, biosynthetic process, cellular process, response to stress, response to endogenous stimulus, response to external stimulus, response to abiotic stimulus,	membrane, mitochondrion,	transporter activity,
Contig1040	87.5436	7.75291	2.22045e-16	3.9655e-14	shikimate kinase i	94	13.0204	897	111.797	270
Contig32253	88.669	7.5086	2.22045e-16	3.9655e-14	tape measure protein	382	13.6191	3551	113.913	1049
Contig34133	95.3521	6.02349	2.22045e-16	3.9655e-14	ammonium transporter 3 member 1-like	172	18.5379	1319	127.913	347	transport, cellular process,	membrane,	transporter activity,
Contig10015	95.1271	5.97329	2.22045e-16	3.9655e-14	PREDICTED: uncharacterized protein LOC100787397	795	18.6526	6055	127.828	1594
Contig45145	113.558	3.97184	2.22045e-16	3.9655e-14	lysosomal-trafficking regulator-like	650	35.6966	3444	170.183	681
Contig14580	132.753	3.13573	2.22045e-16	3.9655e-14	glutathione s-transferase	624	56.2337	2711	219.827	415	response to stress, response to abiotic stimulus, response to external stimulus, response to biotic stimulus, biological_process, metabolic process, cellular process,	cell wall, mitochondrion, cellular_component, plastid, vacuole, nucleus, plasma membrane, extracellular region,	binding, transferase activity,
Contig31940	154.01	2.609	2.22045e-16	3.9655e-14	calmodulin-like isoform 1	6575	85.5597	23527	275.473	2874			binding,
Contig21350	152.111	2.55718	2.22045e-16	3.9655e-14	gtp-binding protein sar1a-like	620	87.1707	2178	275.534	266
Contig12243	165.466	2.3736	2.22045e-16	3.9655e-14	kir-like cyir protein	2166	106.029	7124	313.784	764
Contig3792	200.371	1.99993	2.22045e-16	3.9655e-14	60s ribosomal protein l32-1	2605	176.814	7111	434.289	551	translation,	ribosome,	structural molecule activity,
Contig49814	358.472	1.46135	2.22045e-16	3.9655e-14	aquaporin pip2 2	4976	738.483	8356	1115.83	252	water transport, transmembrane transport, response to abscisic acid stimulus,	vacuole, anchored to plasma membrane, plasmodesma, integral to membrane, nucleus,	water channel activity,
Contig98085	72.0311	23.3947	4.44089e-16	7.75605e-14	PREDICTED: syntaxin-121-like	140	3.25411	3965	82.9253	1609	transport,	membrane, intracellular,	protein binding,
Contig96080	73.59	19.5856	4.44089e-16	7.75605e-14	unknown protein	46	4.01952	1089	85.6217	428
Contig36462	98.6809	5.13281	4.44089e-16	7.75605e-14	xyloglucan galactosyltransferase katamari1-like	834	23.0701	5495	136.77	1352
Contig8918	117.471	3.58155	4.44089e-16	7.75605e-14	nucleotide-sugar transporter family protein	1624	42.061	7844	182.797	1444	transport,	membrane, plasma membrane,
Contig96851	119.672	3.49956	4.44089e-16	7.75605e-14	---NA---	323	44.2487	1525	187.978	273
Contig95705	142.708	2.70059	4.44089e-16	7.75605e-14	acyl- -binding domain-containing protein 4-like isoform x1	505	74.9465	1885	251.716	252
Contig12206	174.34	2.21547	4.44089e-16	7.75605e-14	long-chain-fatty-acid-- ligase	1027	125.931	3180	350.854	305	metabolic process,		catalytic activity,
Contig5019	65.1742	#DIV/0!	6.66134e-16	1.15281e-13	stress protein ddr48	0	0	2454	71.6218	1153
Contig53136	64.4995	2086.38	8.88178e-16	1.52047e-13	hypothetical protein UCRPA7_231	0	0	3983	70.9167	1890
Contig52456	141.234	2.68009	8.88178e-16	1.52047e-13	xyloglucan endotransglycosylase hydrolase	2114	75.0822	7841	250.578	1053	carbohydrate metabolic process, cellular process,	extracellular region, cell wall,	hydrolase activity, transferase activity,
Contig96951	90.5425	5.90263	1.11022e-15	1.88025e-13	galactosyl transferase gma12 mnn10 family protein isoform 1	341	18.0895	2557	122.051	705		Golgi apparatus, endosome,	transferase activity,
Contig42120	116.772	3.42767	1.33227e-15	2.2285e-13	heme-binding-like protein chloroplastic-like	1179	44.4043	5443	184.454	993	signal transduction, response to abiotic stimulus,	vacuole, Golgi apparatus, plasma membrane, plastid, nucleus,
Contig14460	180.246	2.09324	1.33227e-15	2.2285e-13	atp synthase gamma	5637	145.292	16283	377.63	1451	transport, nucleobase-containing compound metabolic process, biosynthetic process, catabolic process, generation of precursor metabolites and energy,	membrane, mitochondrion, intracellular,	hydrolase activity, transporter activity,
Contig89930	192.779	1.99421	1.33227e-15	2.2285e-13	peptidyl-prolyl cis-trans isomerase cyp19-4-like	2621	169.59	7155	416.564	578	protein metabolic process, cellular process, cellular protein modification process,		catalytic activity,
Contig15358	254.597	1.66734	1.33227e-15	2.2285e-13	aldo keto reductase	2994	351.012	6333	668.065	319
Contig33299	80.4232	8.333	1.77636e-15	2.96091e-13	peroxidase 72	219	11.0981	2222	101.318	738	metabolic process, response to stress,		binding, catalytic activity,
Contig14756	90.4473	5.55642	2.22045e-15	3.67534e-13	raffinose synthase	220	19.4052	1556	123.493	424
Contig6844	237.608	1.72009	2.22045e-15	3.67534e-13	palmitoyl-monogalactosyldiacylglycerol delta-7 chloroplastic	2075	296.195	4832	620.619	262	biosynthetic process, cellular process, lipid metabolic process, generation of precursor metabolites and energy, response to abiotic stimulus, photosynthesis, metabolic process,	membrane,	catalytic activity,
Contig33354	130.134	2.8613	2.44249e-15	4.0149e-13	---NA---	587	63.084	2315	223.857	348
Contig98897	179.478	2.0712	2.44249e-15	4.0149e-13	---NA---	2140	147.121	6137	379.627	544
Contig3297	105.533	3.87014	3.10862e-15	5.07357e-13	udp-glycosyltransferase 79b6	2336	34.4768	12031	159.77	2534	biological_process, biosynthetic process, metabolic process,		transferase activity,
Contig52128	92.503	5.0626	3.55271e-15	5.74053e-13	flavodoxin-like quinone reductase 1	263	22.1033	1708	129.16	445	response to endogenous stimulus, metabolic process, response to stress, response to abiotic stimulus, biological_process, nucleobase-containing compound metabolic process, biosynthetic process,	cytosol, membrane, vacuole, extracellular region, plasma membrane,	nucleotide binding, catalytic activity,
Contig27069	68.4848	18.6204	4.44089e-15	7.11516e-13	germin-like protein kiel 1	40	3.94713	892	79.2	379		extracellular region,	binding, molecular_function,
Contig14116	75.6228	9.61748	4.66294e-15	7.43332e-13	homeodomain-like superfamily protein isoform 1	511	8.98069	5908	93.4262	2128
Contig31757	91.9442	5.01732	4.66294e-15	7.43332e-13	probable protein phosphatase 2c 63-like	590	22.1986	3794	128.443	994	cellular protein modification process,	cell,	binding, hydrolase activity,
Contig5772	64.1866	42.3185	5.10703e-15	8.11402e-13	hypothetical protein AGABI1DRAFT_129541	22	1.49596	1179	72.1358	550
Contig26518	69.4717	15.8844	5.10703e-15	8.11402e-13	galactosyl transferase gma12 mnn10 family protein isoform 1	234	4.76395	4445	81.4259	1837			transferase activity,
Contig30883	92.7638	4.84639	5.55112e-15	8.79019e-13	---NA---	153	23.2604	961	131.458	246
Contig7955	135.671	2.62803	5.9952e-15	9.46187e-13	bifunctional dihydroflavonol 4-reductase flavanone 4-reductase	3906	74.6071	14199	244.031	1958	metabolic process, cellular process, biosynthetic process, lipid metabolic process,		binding, catalytic activity,
Contig30029	61.7646	90.8061	7.54952e-15	1.18363e-12	---NA---	6	0.551337	828	68.4598	407
Contig22771	61.2884	134.787	7.77156e-15	1.21443e-12	ethylene response factor 8	2	0.279097	538	67.5534	268
Contig99295	111.849	3.34592	7.77156e-15	1.21443e-12	gdp-d-mannose pyrophosphorylase	482	44.0742	2170	178.54	409	biosynthetic process, carbohydrate metabolic process,		transferase activity,
Contig52683	230.045	1.70292	1.02141e-14	1.58568e-12	actin-depolymerizing factor	2333	292.792	5424	612.496	298	cellular component organization, cellular process,	cytoskeleton,	protein binding,
Contig26380	97.7056	4.13222	1.13243e-14	1.75231e-12	a20 an1-like zinc finger family protein	662	29.6505	3577	144.156	835
Contig100713	100.523	3.85635	1.46549e-14	2.25667e-12	proline dehydrogenase	389	33.1395	1983	152.005	439	biosynthetic process, cellular process, catabolic process, metabolic process,		catalytic activity,
Contig1581	76.3771	7.656	1.79856e-14	2.74288e-12	protein chloroplastic-like	571	11.5807	5332	97.3036	1844	multicellular organismal development,
Contig6615	71.1047	10.4542	1.84297e-14	2.8061e-12	family 4 glycosyl hydrolase c-terminal domain protein	128	7.69627	1608	86.9952	622
Contig97959	99.3449	3.8721	1.95399e-14	2.97038e-12	---NA---	268	32.648	1367	149.841	307
Contig1039	87.1608	5.07188	2.08722e-14	3.16784e-12	---NA---	130	20.8664	842	121.606	233
Contig21377	64.1754	20.9072	2.22045e-14	3.35931e-12	---NA---	60	3.26154	1511	73.9053	688
Contig1758	158.804	2.15976	2.24265e-14	3.38751e-12	40s ribosomal protein s15a-1	1160	120.508	3491	326.323	360	nucleobase-containing compound metabolic process, translation, cellular component organization, cellular process,	cell wall, mitochondrion, cellular_component, ribosome, cytosol, membrane, vacuole, plastid, Golgi apparatus, plasma membrane,	structural molecule activity,
Contig42834	88.7894	4.82141	2.26485e-14	3.4102e-12	polygalacturonase inhibiting family protein	823	22.5325	5086	125.293	1366	metabolic process,	cell,	catalytic activity,
Contig31838	88.8638	4.80966	2.28706e-14	3.43819e-12	fatty acyl- reductase 3-like	127	22.6175	783	125.471	210	metabolic process, biosynthetic process,		catalytic activity,
Contig93949	74.3319	8.18069	2.44249e-14	3.6545e-12	hypothetical protein VITISV_002981	68	10.5088	674	93.7226	242
Contig21838	110.543	3.2045	2.66454e-14	3.97421e-12	peroxidase 12-like	1399	46.1387	6054	179.651	1134	metabolic process, response to stress,		binding, catalytic activity,
Contig20736	87.618	4.89762	2.75335e-14	4.10025e-12	ccch-type zinc finger protein	426	21.8246	2675	123.311	730
Contig5445	128.446	2.62692	3.17524e-14	4.69601e-12	thioredoxin h-type partial	1178	70.4897	4314	232.274	625	cellular homeostasis, metabolic process,		catalytic activity,
Contig21644	116.707	2.92718	3.77476e-14	5.56031e-12	salt tolerance-like family protein	2463	54.9605	9933	199.437	1676
Contig97920	69.3211	10.3173	4.19664e-14	6.16264e-12	PREDICTED: uncharacterized protein At4g15970-like	48	7.60658	595	84.8408	236
Contig26427	72.5488	8.29275	4.50751e-14	6.58859e-12	late embryogenesis abundant domain-containing protein	373	10.1306	3729	91.1293	1377
Contig16148	76.0547	6.92322	4.68514e-14	6.82723e-12	glucosyl transferase family 8	594	12.8857	5045	98.4745	1724	metabolic process,		transferase activity,
Contig45867	123.904	2.69322	4.79616e-14	6.97831e-12	pathogenesis-related protein 17	766	66.1609	2848	221.336	433
Contig11633	82.2865	5.427	5.12923e-14	7.4515e-12	ca2+-binding protein 1	488	18.1961	3348	112.327	1003	metabolic process, cellular process, response to abiotic stimulus, response to endogenous stimulus, response to stress,	cytosol, cell wall,	binding,
Contig14578	61.2368	23.2948	6.55032e-14	9.48697e-12	late embryogenesis abundant hydroxyproline-rich glycoprotein	98	2.76195	2770	70.2439	1327		cellular_component,
Contig2840	93.9204	3.92421	8.10463e-14	1.17024e-11	---NA---	688	30.4864	3531	140.785	844
Contig19280	189.36	1.83297	8.4599e-14	1.21969e-11	palmitoyl-monogalactosyldiacylglycerol delta-7 chloroplastic-like isoform x1	2361	202.058	5844	450.017	437	generation of precursor metabolites and energy, response to abiotic stimulus, photosynthesis, biosynthetic process, cellular process, lipid metabolic process, metabolic process,	membrane,	catalytic activity,
Contig29769	90.5988	4.18515	8.61533e-14	1.23834e-11	cysteine proteinase a494	1926	27.1199	10553	133.705	2656	protein metabolic process,		hydrolase activity,
Contig34486	80.4635	5.43234	9.59233e-14	1.37669e-11	---NA---	406	17.7799	2782	109.622	854
Contig96272	82.2023	5.13387	9.81437e-14	1.40643e-11	dirigent protein 21-like	118	19.4409	767	113.702	227
Contig95996	85.1052	4.707	1.04361e-13	1.49327e-11	peroxidase 4-like	508	22.2728	3070	121.113	853	metabolic process, response to stress,		binding, catalytic activity,
Contig97317	61.7693	17.049	1.25011e-13	1.78338e-11	gdsl-motif lipase	23	3.9099	471	72.044	220	lipid metabolic process,		hydrolase activity,
Contig15582	97.8711	3.55241	1.2812e-13	1.82499e-11	-domain gpi-anchored protein 2 precursor	315	35.8076	1491	152.504	329
Contig7284	76.8607	5.97953	1.30784e-13	1.86015e-11	---NA---	348	15.3477	2576	102.223	848
Contig27569	101.968	3.30689	1.46105e-13	2.07496e-11	xyloglucan endotransglucosylase hydrolase protein 22	511	40.9227	2281	164.365	467	carbohydrate metabolic process, cellular process, response to endogenous stimulus, response to stress, response to abiotic stimulus, cellular component organization, response to external stimulus,	cell wall, plastid, Golgi apparatus, extracellular region,	hydrolase activity, transferase activity,
Contig20542	88.7963	4.17503	1.56763e-13	2.21638e-11	phenylalanine ammonia-lyase	1107	26.7274	6042	131.259	1549	biosynthetic process, cellular process, secondary metabolic process, catabolic process, metabolic process,	cytoplasm,	catalytic activity,
Contig15447	139.901	2.2645	1.80966e-13	2.5472e-11	wound-responsive family protein	560	97.4115	1766	276.409	215		nucleus, cytosol,
Contig5448	53.8348	1229.64	2.27818e-13	3.18777e-11	---NA---	0	0	408	58.4241	235
Contig29771	66.9351	9.13368	2.3026e-13	3.21249e-11	isoform cra_a	134	8.42264	1464	82.7988	595	biological_process,
Contig34516	80.8317	4.95775	2.33591e-13	3.25418e-11	ethylene response factor 1	222	19.9103	1397	112.735	417	biosynthetic process, nucleobase-containing compound metabolic process,	nucleus, intracellular,	sequence-specific DNA binding transcription factor activity, DNA binding,
Contig14381	90.7874	3.88266	2.45137e-13	3.40504e-11	prolyl 4-hydroxylase subunit alpha-1-like	537	29.9304	2721	136.46	671	metabolic process,		carbohydrate binding, binding, catalytic activity,
Contig97645	64.6372	10.7018	2.46692e-13	3.42163e-11	---NA---	69	6.8088	879	78.0458	379
Contig40279	80.2526	5.00941	2.52465e-13	3.4966e-11	probable receptor-like protein kinase at5g24010-like	789	19.5675	4992	111.397	1508
Contig16851	84.2163	4.48998	2.53353e-13	3.50379e-11	basic 7s globulin	944	23.2727	5469	121.317	1517
Contig96810	78.8999	5.18969	2.70894e-13	3.7301e-11	PREDICTED: uncharacterized protein LOC102611870	200	18.4232	1306	108.247	406
Contig333	75.9704	5.73045	2.72227e-13	3.74302e-11	e3 ubiquitin-protein ligase ring1-like	127	15.9385	903	101.97	298
Contig1553	64.9674	10.1243	2.8777e-13	3.94531e-11	protein tify 10b-like	132	7.27051	1591	78.8497	679
Contig23578	142.196	2.19435	3.04867e-13	4.17369e-11	protein disulfide isomerase	3593	104.409	11052	288.976	1287	pollination, cellular process, biological_process, metabolic process,		catalytic activity,
Contig6886	115.761	2.69085	3.2685e-13	4.45538e-11	probable xyloglucan endotransglucosylase hydrolase protein 16-like	2274	61.8512	8485	207.658	1375	carbohydrate metabolic process,		hydrolase activity,
Contig44298	74.3317	5.93861	3.49276e-13	4.74746e-11	sigma factor binding protein chloroplastic-like	255	14.9714	1874	98.9988	637
Contig36129	57.5784	23.3943	3.5838e-13	4.8573e-11	---NA---	76	2.57691	2152	65.6548	1103
Contig33804	122.664	2.49411	4.39204e-13	5.91898e-11	cinnamoyl reductase	2131	73.3861	7418	229.856	1086	biosynthetic process, lipid metabolic process, metabolic process, cellular process,		binding, catalytic activity,
Contig99018	102.837	3.08072	4.43201e-13	5.96438e-11	rapid alkalinization factor	829	45.4601	3458	170.624	682	signal transduction, growth, response to endogenous stimulus,	cell wall, cellular_component,
Contig19453	75.9531	5.4344	4.64961e-13	6.23955e-11	glycosyltransferase 7-like isoform x2	182	16.8899	1233	102.957	403
Contig44451	103.931	2.9985	5.68656e-13	7.59888e-11	probable aquaporin nip5-1-like	1307	47.6883	5320	174.658	1025	transport, cellular process, biological_process, response to extracellular stimulus, cell communication,	plasma membrane, membrane,	transporter activity,
Contig24071	75.6682	5.35438	5.97522e-13	7.97339e-11	3-ketoacyl- synthase 10	529	17.0995	3538	102.902	1157	biosynthetic process, cellular process, lipid metabolic process, response to stress, response to abiotic stimulus, protein metabolic process,	ribosome, cytosol, endoplasmic reticulum, membrane,	transferase activity,
Contig48836	69.6832	6.70768	6.79012e-13	9.03543e-11	metal ion binding	233	12.2905	1908	90.5591	709
Contig43581	218.774	1.61266	7.82485e-13	1.03978e-10	hypothetical protein DAPPUDRAFT_329768	2727	326.882	5771	622.438	312
Contig12510	81.3977	4.3878	8.40217e-13	1.11338e-10	proline dehydrogenase mitochondrial-like	426	23.1907	2395	117.314	687	biosynthetic process, cellular process, catabolic process, metabolic process,		catalytic activity,
Contig21270	96.6126	3.22762	9.65894e-13	1.27635e-10	hypothetical protein PHAVU_002G071300g	546	40.2759	2364	156.906	507
Contig10924	52.3999	69.0491	9.69447e-13	1.27927e-10	---NA---	12	0.646669	1188	57.6045	694
Contig23728	73.9458	5.35323	1.09246e-12	1.4376e-10	unnamed protein product	215	16.7517	1438	100.813	480
Contig21269	115.544	2.54517	1.27498e-12	1.67084e-10	hypothetical protein POPTR_0010s050201g, partial	415	67.1887	1471	214.289	231
Contig90838	50.7555	232.672	1.30451e-12	1.70719e-10	---NA---	0	0	625	55.0575	382
Contig48891	59.4963	11.3887	1.62337e-12	2.12154e-10	hypothetical protein CL641Contig1_01, partial	93	5.84556	1267	71.6571	595
Contig2347	64.6085	7.49221	2.09299e-12	2.72032e-10	---NA---	142	10.1349	1279	82.137	524
Contig11203	165.668	1.84184	2.44471e-12	3.16447e-10	kda class i heat shock family protein	1448	172.464	3639	389.989	314	response to stress,	cytoplasm,
Contig27122	77.031	4.50401	2.50355e-12	3.23623e-10	---NA---	524	21.3709	2997	109.981	917
Contig13618	81.5166	3.95905	3.06866e-12	3.93459e-10	hypothetical protein	152	26.3178	784	122.141	216
Contig97394	66.8212	6.31192	3.22564e-12	4.1192e-10	---NA---	75	12.6348	580	87.9174	222
Contig51193	57.3899	11.7856	3.45013e-12	4.39406e-10	abscisic acid 8-hydroxylase partial	34	5.43405	478	68.7404	234	metabolic process,		binding, catalytic activity,
Contig25554	210.607	1.59418	3.7319e-12	4.74022e-10	---NA---	2328	324.869	4921	617.9	268
Contig1396	184.244	1.70773	3.90021e-12	4.94739e-10	---NA---	2295	232.604	5246	478.412	369
Contig3248	69.9775	5.31939	4.64051e-12	5.86296e-10	galactose-binding protein isoform partial	645	16.0495	4261	95.4009	1503
Contig75128	65.0257	6.43759	5.38281e-12	6.77378e-10	coxsackievirus and adenovirus receptor homolog	77	12.0491	604	85.043	239
Contig70282	207.621	1.5933	5.43943e-12	6.83598e-10	dehydration-responsive protein rd22 precursor	13508	317.527	28960	612.531	1591
Contig97661	129.817	2.14138	6.48837e-12	8.122e-10	PREDICTED: tetraspanin-3-like	734	100.186	2199	270.069	274		membrane, cellular_component, plasma membrane,
Contig5422	75.8006	4.29166	6.55986e-12	8.20069e-10	rna polymerase ii and iii kda subunit	254	22.3514	1386	109.742	425	transport, cellular component organization, cellular process, protein metabolic process, biosynthetic process, nucleobase-containing compound metabolic process,	nucleoplasm,	transferase activity, DNA binding,
Contig22964	117.798	2.32678	7.14584e-12	8.90979e-10	proteasome subunit alpha type-7	697	79.2314	2266	231.773	329	protein metabolic process, catabolic process, cellular process,	cytoplasm, intracellular, nucleus,	hydrolase activity,
Contig50557	46.9812	#DIV/0!	7.16338e-12	8.91996e-10	cytochrome c oxidase subunit iii	0	0	1191	50.4767	794	generation of precursor metabolites and energy, transport, cellular process, nucleobase-containing compound metabolic process,	membrane, mitochondrion, intracellular,	catalytic activity, transporter activity,
Contig7902	74.7069	4.34723	7.99205e-12	9.86136e-10	at4g02500-like partial	843	21.6832	4643	107.457	1454		Golgi apparatus,	transferase activity,
Contig21977	65.1208	6.08252	8.13083e-12	1.00066e-09	nac domain class transcription factor	702	12.8571	5224	86.0889	2042
Contig15375	88.8209	3.21101	8.53007e-12	1.04573e-09	---NA---	217	37.399	930	144.219	217
Contig32568	53.9353	13.6755	8.76632e-12	1.07331e-09	conserved hypothetical protein	25	4.32859	406	63.2517	216
Contig28592	150.909	1.88777	9.61786e-12	1.17605e-09	---NA---	1049	148.605	2779	354.229	264
Contig13162	106.476	2.53396	1.05531e-11	1.28875e-09	cbl-interacting protein kinase 16	4552	62.6344	15965	197.66	2718	cellular protein modification process, signal transduction, response to endogenous stimulus, metabolic process, cellular process,		nucleotide binding, kinase activity,
Contig33496	76.2364	4.06001	1.11988e-11	1.36236e-09	glucan -beta-glucosidase-like	1191	23.9991	6211	112.612	1856	carbohydrate metabolic process,		hydrolase activity, protein binding,
Contig112	187.225	1.65216	1.14941e-11	1.39649e-09	---NA---	2349	259.146	5191	515.289	339
Contig31796	45.8713	#DIV/0!	1.26217e-11	1.53153e-09	cytochrome oxidase subunit ii	0	0	955	49.2896	652	transport, cellular process, generation of precursor metabolites and energy, nucleobase-containing compound metabolic process,	membrane, mitochondrion, intracellular,	binding, catalytic activity, transporter activity,
Contig41991	93.5235	2.91583	1.33578e-11	1.61878e-09	caffeoyl- o-methyltransferase	315	44.9645	1244	159.779	262	reproduction, post-embryonic development, biological_process, biosynthetic process, metabolic process, cellular process, secondary metabolic process,	cytoplasm,	transferase activity, binding,
Contig10595	184.749	1.65442	1.47649e-11	1.78021e-09	60s ribosomal protein l27-3 isoform 1	2916	253.618	6447	504.532	430
Contig27959	244.004	1.4578	1.54314e-11	1.85587e-09	glyceraldehyde 3-phosphate dehydrogenase	7218	479.478	13644	815.517	563			catalytic activity,
Contig97386	75.9645	3.97989	1.55858e-11	1.87206e-09	---NA---	149	24.5483	762	112.961	227
Contig13141	122.1	2.18246	1.62739e-11	1.94733e-09	PREDICTED: uncharacterized protein LOC102588917	1220	91.8045	3702	250.657	497
Contig31756	62.1591	6.35419	1.72815e-11	2.06271e-09	---NA---	102	11.7015	785	81.0311	326
Contig13100	71.7136	4.41088	1.77067e-11	2.11081e-09	bzip domain class transcription factor	578	20.5092	3213	102.582	1054
Contig113	217.187	1.52159	2.02278e-11	2.40231e-09	adp-ribosylation factor 1	2142	383.295	4127	664.489	209	signal transduction,	mitochondrion,	nucleotide binding,
Contig10650	68.3867	4.83006	2.0429e-11	2.42317e-09	cysteine histidine-rich c1 domain-containing protein	642	17.5129	3888	95.4308	1371
Contig28096	55.6603	9.10312	2.36378e-11	2.78638e-09	calmodulin 4	106	7.0289	1149	68.5552	564
Contig35968	151.045	1.83641	2.47662e-11	2.91578e-09	nucleoredoxin 1	4706	158.273	12047	364.564	1112	pollination, cellular process, biological_process, metabolic process,		catalytic activity,
Contig21863	181.327	1.65037	2.52804e-11	2.97264e-09	universal stress protein mj0531-like	8484	250.429	18599	493.984	1267	response to stress,
Contig10059	87.6842	3.053	2.6503e-11	3.11255e-09	brassinosteroid insensitive 1-associated receptor kinase 1	3058	39.7105	12454	145.518	2880
Contig18001	60.9136	6.31697	2.867e-11	3.3546e-09	transmembrane protein 97-like	153	11.5597	1165	79.1991	495
Contig10430	78.6794	3.52863	3.39431e-11	3.95697e-09	wall-associated receptor kinase-like 11-like	1985	29.5648	9184	123.079	2511
Contig22855	101.735	2.51488	3.54106e-11	4.11291e-09	cathepsin b-like protease family protein	1508	60.6427	5250	189.966	930	protein metabolic process,	cytoplasm,	hydrolase activity,
Contig3121	73.5626	3.94475	3.61535e-11	4.19407e-09	gdsl esterase lipase at5g55050-like	240	24.0637	1214	109.524	373
Contig12598	92.0487	2.81333	3.68228e-11	4.2613e-09	af244922_1peroxidase prx13 precursor	1134	46.7076	4321	160.139	908	response to stress, metabolic process, reproduction, post-embryonic development, carbohydrate metabolic process, catabolic process, cellular process, biosynthetic process, secondary metabolic process,	cell wall,	binding, catalytic activity,
Contig7868	71.0645	4.2056	3.70417e-11	4.28143e-09	---NA---	304	21.5328	1618	103.12	528
Contig1277	67.5662	4.67468	3.72078e-11	4.2954e-09	m23 family	195	18.0069	1146	95.2203	405
Contig27534	148.736	1.8331	3.7339e-11	4.30532e-09	ubiquitin-conjugating enzyme e2 10-like	1171	156.408	3010	361.75	280	cellular protein modification process, protein metabolic process, catabolic process, cellular process,	plasma membrane,	protein binding, transferase activity,
Contig32836	70.678	4.24281	3.79112e-11	4.366e-09	nodulin-like intrinsic protein nip1-1	144	21.2026	773	102.411	254	transport,	membrane,	transporter activity,
Contig32358	52.2191	11.1404	3.99134e-11	4.58546e-09	glp1_mescr ame: full=germin-like protein flags: precursor	64	5.26052	842	62.2731	455		extracellular region,	binding, molecular_function,
Contig44367	125.866	2.054	4.35529e-11	4.99151e-09	chalcone--flavonone isomerase-like	2012	104.947	5785	271.509	717			catalytic activity,
Contig13925	208.787	1.52318	4.66338e-11	5.33817e-09	heat shock protein partial	3806	366.858	7386	640.586	388	protein metabolic process, cellular process, response to stress,		nucleotide binding, protein binding,
Contig11595	81.6148	3.22157	5.60765e-11	6.38063e-09	prp27-like protein	540	34.4633	2314	132.882	586
Contig24668	60.8567	5.72565	6.1827e-11	7.01814e-09	aaa-type atpase family protein	313	12.9204	2181	81.0079	906	metabolic process,		hydrolase activity, nucleotide binding,
Contig35150	83.4915	3.09561	6.30334e-11	7.14654e-09	PREDICTED: uncharacterized protein LOC102599014	2042	37.0543	8434	137.707	2061	pollination, cellular component organization, anatomical structure morphogenesis, cell differentiation, cell growth,	cytosol,
Contig56909	52.1685	9.87562	6.79792e-11	7.68893e-09	---NA---	38	5.99647	444	63.0426	237
Contig30894	43.5618	83.2766	6.96452e-11	7.868e-09	non-specific lipid-transfer protein partial	6	0.364276	866	47.3083	616	transport,		lipid binding,
Contig16773	94.2003	2.6456	6.97458e-11	7.87001e-09	mannose-1-phosphate guanyltransferase	2550	52.3998	9173	169.605	1820	biosynthetic process,		transferase activity,
Contig1777	158.795	1.72844	7.40856e-11	8.34979e-09	ribosomal protein l17	2778	192.397	6527	406.743	540	translation,	nucleolus, ribosome, cytosol,	structural molecule activity,
Contig10515	201.13	1.5338	7.46636e-11	8.40496e-09	60s ribosomal protein l10-like	9413	346.835	18780	622.629	1015
Contig11852	67.2024	4.40661	7.64913e-11	8.59035e-09	beta-ketoacyl- synthase like protein	236	19.2711	1308	96.1041	458	biosynthetic process, cellular process, lipid metabolic process, response to stress, response to abiotic stimulus, protein metabolic process,	membrane, endoplasmic reticulum,	transferase activity,
Contig94674	111.898	2.20939	8.35481e-11	9.32773e-09	peptidyl-prolyl cis-trans isomerase family protein	2057	82.6314	6344	229.305	931	protein metabolic process, cellular process, multicellular organismal development, cellular protein modification process,	endosome, Golgi apparatus, cellular_component, plastid, cytosol,	catalytic activity,
Contig18749	217.831	1.47851	8.76497e-11	9.7285e-09	glp1_mescr ame: full=germin-like protein flags: precursor	5883	419.883	11140	715.408	524		extracellular region,	binding,
Contig32356	54.3807	7.81458	8.92657e-11	9.89631e-09	germin-like protein subfamily 2 member 2 flags: precursor	57	8.16761	530	68.3337	261
Contig38413	59.9455	5.58538	1.04155e-10	1.14933e-08	avr9 cf-9 rapidly elicited protein 65	194	13.1201	1315	80.0203	553
Contig45608	45.7871	21.5793	1.04653e-10	1.15349e-08	polynucleotidyl ribonuclease h-like superfamily protein isoform partial	32	2.21214	831	51.6896	541
Contig7537	84.0843	2.96805	1.06005e-10	1.16569e-08	caffeoyl- o-methyltransferase at1g67980-like	1389	39.715	5512	141.808	1308			transferase activity,
Contig9560	55.744	6.93003	1.07135e-10	1.17675e-08	PREDICTED: uncharacterized protein LOC102585649	527	9.59557	4370	71.5947	2054	transport,
Contig11869	82.0589	3.04834	1.16495e-10	1.27367e-08	sugar transporter member of major facilitative superfamily integral membrane protein	1416	37.2937	5752	136.311	1420	metabolic process, transport, cellular process,	membrane,	transporter activity, catalytic activity,
Contig94779	109.424	2.21983	1.20232e-10	1.31151e-08	hypothetical protein PRUPE_ppa014542mg	1507	80.0573	4670	223.226	704		membrane, mitochondrion,
Contig23873	45.3271	22.067	1.24178e-10	1.353e-08	pathogenesis-related protein 1a	24	2.13709	637	51.0376	420		extracellular region,
Contig99466	73.0187	3.58284	1.40591e-10	1.52657e-08	mitochondrial import receptor subunit tom6 homolog	210	26.989	975	112.749	291
Contig21963	43.6028	34.0745	1.43353e-10	1.55302e-08	c-repeat binding factor partial	14	1.24367	604	48.2786	421	biosynthetic process, nucleobase-containing compound metabolic process,	nucleus, intracellular,	sequence-specific DNA binding transcription factor activity, DNA binding,
Contig1715	47.4281	13.5823	1.58232e-10	1.71226e-08	---NA---	34	3.83002	546	55.3419	332
Contig12649	116.508	2.08172	1.60011e-10	1.72954e-08	non-specific lipid-transfer	1729	94.8137	5056	249.472	682	catabolic process, cellular process, lipid metabolic process, metabolic process, post-embryonic development,	peroxisome,	lipid binding,
Contig34132	55.8818	6.42539	1.65895e-10	1.7911e-08	spx domain-containing protein 4	73	10.4603	563	72.5885	261
Contig98945	56.5952	6.17677	1.66474e-10	1.79531e-08	probable receptor-like protein kinase at5g47070	63	11.0617	469	74.0957	213	cellular protein modification process, metabolic process, cellular process,		nucleotide binding, kinase activity,
Contig94410	99.2132	2.39288	1.74324e-10	1.87571e-08	dna-directed rna polymerases and iii subunit rpabc5-like	1083	64.4955	3580	191.833	628	biosynthetic process, nucleobase-containing compound metabolic process,	nucleoplasm, nucleus, nucleolus,	transferase activity, binding, DNA binding,
Contig97960	99.3509	2.38518	1.81292e-10	1.94848e-08	ac020576_24 peroxidase atp18a from arabidopsis thaliana gb	620	64.9507	2042	192.481	357	metabolic process, response to stress,		binding, catalytic activity,
Contig97945	52.5422	7.80801	1.85553e-10	1.98977e-08	---NA---	113	7.89924	1046	65.7927	535
Contig2685	53.4617	7.30383	1.88067e-10	2.01446e-08	chalcone synthase	348	8.6708	3021	67.7282	1501	biosynthetic process,		transferase activity,
Contig34690	101.222	2.33349	1.96902e-10	2.10553e-08	heat shock factor protein hsf24-like	1822	67.9372	5937	199.189	1003
Contig99201	73.1653	3.47588	1.99143e-10	2.12591e-08	---NA---	197	28.1207	889	114.183	262
Contig96962	123.299	1.97682	1.99909e-10	2.13169e-08	dad-1 protein	632	111.491	1735	275.4	212	cell death, biosynthetic process, cellular protein modification process, carbohydrate metabolic process,	membrane, endoplasmic reticulum,	transferase activity,
Contig17687	41.264	94.4136	2.06954e-10	2.19941e-08	ap2 erf domain-containing transcription factor	4	0.25837	767	44.5776	579
Contig47178	59.3228	5.26431	2.08558e-10	2.21398e-08	constans 1	133	13.8941	854	80.2739	358	flower development, cellular component organization, cellular process,	intracellular,	protein binding, binding,
Contig4206	114.927	2.08154	2.1302e-10	2.25882e-08	6-phosphogluconate decarboxylating 3-like	4998	93.8355	14635	247.231	1992	nucleobase-containing compound metabolic process, carbohydrate metabolic process, catabolic process, cellular process,	cytoplasm,	catalytic activity, nucleotide binding,
Contig22552	81.746	2.94437	2.17795e-10	2.30431e-08	erd7 protein	921	39.0527	3622	138.191	882	response to abiotic stimulus, response to stress,	cellular_component, plasma membrane,
Contig5188	70.9809	3.62092	2.22078e-10	2.34701e-08	---NA---	381	25.9073	1777	108.724	550
Contig23003	62.5097	4.57454	2.43146e-10	2.56682e-08	phosphatidylinositol n-acetylglucosaminyltransferase subunit y	282	17.2048	1609	88.3274	613
Contig6142	50.372	8.66076	2.6119e-10	2.75424e-08	centrosomal protein of 89 kda	73	6.72446	745	61.749	406
Contig52590	47.7872	11.0406	2.7413e-10	2.88375e-08	---NA---	53	4.85821	691	56.9925	408
Contig6614	60.0744	4.92551	2.8137e-10	2.95369e-08	sugar beet hs1 pro-1 2	476	15.2023	2892	83.1077	1171	biological_process,
Contig8411	78.3349	3.06508	2.81659e-10	2.95369e-08	udp-glucose 4-	513	35.4634	2097	130.437	541	carbohydrate metabolic process, nucleobase-containing compound metabolic process,		binding, catalytic activity,
Contig38763	40.8572	75.5063	2.82804e-10	2.96242e-08	calcium-binding protein cml37	8	0.387053	1016	44.2297	773		intracellular,
Contig95876	106.948	2.17511	3.1366e-10	3.27482e-08	selenoprotein k-like	1694	81.119	5159	222.287	781
Contig49332	45.1723	14.7114	3.41238e-10	3.55494e-08	wrky transcription factor 1	44	3.33785	765	52.2173	493	nucleobase-containing compound metabolic process, biosynthetic process,	intracellular,	DNA binding, sequence-specific DNA binding transcription factor activity,
Contig37436	78.719	3.0028	3.47009e-10	3.61109e-08	aspartic proteinase pcs1- partial	1070	36.5786	4311	132.605	1094
Contig25875	76.8414	3.09949	3.53118e-10	3.67065e-08	hypothetical protein GLOINDRAFT_31229	1611	34.35	6619	126.988	1754
Contig1759	113.21	2.05287	4.13041e-10	4.2795e-08	40s ribosomal protein partial	537	94.7325	1552	246.352	212	cellular protein modification process, translation,	ribosome, cytosol,	structural molecule activity, transferase activity, binding,
Contig95353	68.1622	3.67081	4.28544e-10	4.42565e-08	hypothetical protein PRUPE_ppa011610mg	961	24.5663	4500	103.507	1463
Contig25126	43.5969	17.5497	4.46679e-10	4.60793e-08	unknown	57	2.64157	1192	49.7053	807	lipid metabolic process,		hydrolase activity,
Contig16634	103.464	2.20317	4.53314e-10	4.67129e-08	conserved hypothetical protein	4788	76.7209	14790	213.239	2334
Contig76883	57.1541	5.22954	4.67966e-10	4.81185e-08	nadp-dependent alkenal double bond reductase p2-like	540	13.5177	3439	77.4607	1494	response to stress, biological_process, metabolic process,	cellular_component, plasma membrane, nucleus, cytosol,	catalytic activity, binding,
Contig29772	50.5983	7.5687	4.72023e-10	4.84831e-08	PREDICTED: uncharacterized protein LOC101258701	160	7.88386	1429	63.3564	759
Contig35346	60.6044	4.54265	4.84677e-10	4.97291e-08	fad-binding domain-containing family protein	180	16.8717	1017	85.7724	399
Contig12905	44.2381	14.8495	5.05242e-10	5.17832e-08	probable inactive poly	112	3.23202	1964	50.996	1296
Contig1472	41.542	26.9633	5.27789e-10	5.40358e-08	non-specific lipid transfer protein	18	1.54755	598	46.2606	435
Contig10141	41.4433	26.6678	5.62207e-10	5.73831e-08	ethylene-responsive transcription factor erf025-like	52	1.5633	1706	46.1486	1244
Contig98589	72.3236	3.2586	5.88111e-10	5.99532e-08	chorismate mutase 2	373	30.3918	1581	115.909	459	metabolic process, cellular process, biosynthetic process,		catalytic activity,
Contig50060	43.998	14.4262	6.08294e-10	6.18779e-08	---NA---	37	3.31838	630	50.8398	417
Contig89319	45.9113	10.6375	6.99459e-10	7.07727e-08	1-aminocyclopropane-1-carboxylate oxidase homolog 1-like	94	4.86239	1176	54.7355	723			catalytic activity,
Contig98581	143.656	1.71757	7.28527e-10	7.35572e-08	phospholipid hydroperoxide glutathione chloroplastic-like	1991	176.449	4715	375.984	422	response to stress, metabolic process, response to abiotic stimulus, cellular process,	plastid, membrane, thylakoid,	catalytic activity,
Contig840	52.3085	6.27263	7.35193e-10	7.40729e-08	hypothetical protein AMTR_s00065p00150950	476	10.1033	3569	68.1617	1762
Contig9236	169.55	1.57292	7.96574e-10	7.98338e-08	adp-ribosylation factor	1532	265.256	3222	501.963	216	signal transduction,	intracellular,	nucleotide binding, hydrolase activity,
Contig93654	163.745	1.5985	8.13298e-10	8.14241e-08	60s ribosomal protein l44-like	1617	245.83	3452	472.21	246	translation, biological_process,	ribosome, cytosol,	structural molecule activity,
Contig29279	51.5275	6.34189	9.17692e-10	9.1586e-08	PREDICTED: uncharacterized protein LOC100255095	413	9.82557	3126	66.917	1572
Contig38927	113.636	1.98323	9.33231e-10	9.29431e-08	cinnamoyl reductase	2706	101.608	7554	255.222	996
Contig3499	42.8847	14.6577	9.58342e-10	9.49448e-08	4-coumarate-- ligase-like 1-like	162	3.17539	2807	49.5067	1908	biosynthetic process, cellular process, lipid metabolic process, anatomical structure morphogenesis, cellular component organization, multicellular organismal development,	cytoplasm,	catalytic activity,
Contig44924	147.064	1.67629	1.08069e-09	1.06511e-07	endo- -beta-d-glucanase-like	1774	192.307	4026	392.694	345	response to stress, response to abiotic stimulus, metabolic process,	cytosol, extracellular region, nucleus, plasma membrane,	hydrolase activity,
Contig41749	64.8298	3.67018	1.14035e-09	1.12158e-07	probable serine threonine-protein kinase at1g18390-like	341	23.4001	1598	98.6688	545			binding, transferase activity,
Contig96825	45.5533	9.67699	1.16837e-09	1.14795e-07	adp-ribosylation factor gtpase-activating protein agd12	171	5.36513	1943	54.8525	1192		plasma membrane, vacuole,
Contig46087	104.941	2.08908	1.17917e-09	1.15618e-07	proteasome subunit alpha type-5-like	2163	86.0576	6291	225.212	940	protein metabolic process, catabolic process, cellular process, nucleobase-containing compound metabolic process, biological_process,	membrane, vacuole, intracellular, ribosome, cytosol, nucleus, plasma membrane,	hydrolase activity, nuclease activity,
Contig18525	54.9007	5.08621	1.26835e-09	1.24105e-07	guanylate kinase-like	110	13.4441	681	74.8903	306	nucleobase-containing compound metabolic process,		kinase activity,
Contig44625	160.63	1.59133	1.40065e-09	1.36069e-07	adp-ribosylation factor a1e	6918	244.312	14653	465.619	1059	signal transduction, biosynthetic process, cellular protein modification process, biological_process,	cytosol, cellular_component, plastid, vacuole, Golgi apparatus, plasma membrane,	enzyme regulator activity, nucleotide binding,
Contig24523	82.7167	2.58467	1.47272e-09	1.42405e-07	probable small nuclear ribonucleoprotein f	1089	47.8023	3827	151.154	852	nucleobase-containing compound metabolic process,	nucleus,
Contig15552	179.049	1.51304	1.47336e-09	1.42405e-07	60s ribosomal protein l30-like	4072	316.609	8278	579.135	481	translation, response to external stimulus, response to biotic stimulus, biological_process,	cellular_component, plasma membrane, ribosome, cytosol,	structural molecule activity,
Contig11920	57.993	4.40678	1.49344e-09	1.44199e-07	cbl-interacting protein kinase 07	1407	16.7902	7699	82.6676	3134	cellular protein modification process, signal transduction, metabolic process, cellular process,		nucleotide binding, kinase activity,
Contig78217	111.915	1.96513	1.5793e-09	1.52026e-07	cytochrome b5-like	1703	101.905	4707	253.433	625	metabolic process,	cell,	binding, catalytic activity,
Contig13813	61.1463	3.93786	1.62193e-09	1.55972e-07	protease inhibitor seed storage lipid transfer protein family protein	473	20.3097	2346	90.6378	871
Contig16328	76.4209	2.8164	1.62749e-09	1.56348e-07	probable mitochondrial chaperone bcs1-b-like	2357	39.0734	8922	133.083	2256	reproduction, post-embryonic development, nucleobase-containing compound metabolic process, catabolic process,	mitochondrion, endoplasmic reticulum,	nucleotide binding, hydrolase activity,
Contig40908	83.2652	2.54578	1.68904e-09	1.61933e-07	heat shock factor 4	269	49.3154	932	153.74	204	nucleobase-containing compound metabolic process, biosynthetic process, response to stress, response to abiotic stimulus,	nucleus, intracellular,	sequence-specific DNA binding transcription factor activity, DNA binding,
Contig19169	39.0626	26.9397	1.72036e-09	1.6477e-07	---NA---	43	1.44359	1435	43.3477	1114
Contig26022	76.7509	2.7906	1.72792e-09	1.65327e-07	pyruvate decarboxylase partial	1032	39.8306	3856	133.91	969	biosynthetic process, carbohydrate metabolic process, generation of precursor metabolites and energy, catabolic process,		binding, catalytic activity,
Contig20333	65.996	3.43508	1.74682e-09	1.66967e-07	cinnamyl alcohol dehydrogenase	355	25.931	1567	102.991	512	biosynthetic process, cellular process, secondary metabolic process, metabolic process,		catalytic activity, binding,
Contig1605	60.7201	3.95768	1.75645e-09	1.67719e-07	holliday junction resolvase	555	20.0159	2767	89.7904	1037
Contig97499	49.084	6.60208	1.80645e-09	1.72148e-07	bchain crystal structure of potassium-independent plant asparaginase	141	8.96814	1097	62.7811	588	protein metabolic process, metabolic process, cellular process,	cytosol,	hydrolase activity,
Contig26521	53.576	5.15143	1.81903e-09	1.73173e-07	uncharacterized calcium-binding protein at1g02270	316	12.9442	1978	72.9047	913			binding,
Contig60222	44.5012	9.66087	1.82345e-09	1.73419e-07	PREDICTED: uncharacterized protein LOC101306460	40	5.24899	454	53.6057	285
Contig32355	43.4638	10.8412	1.8518e-09	1.75588e-07	hypothetical protein POPTR_0019s042602g, partial	49	4.50259	623	51.5102	407
Contig8959	92.4822	2.27548	1.95577e-09	1.85262e-07	hypothetical protein PHAVU_002G088000g	2034	65.6905	6355	184.674	1158
Contig1776	110.697	1.96399	1.96444e-09	1.85898e-07	---NA---	544	101.219	1498	250.793	201
Contig21349	112.098	1.94602	1.96989e-09	1.86228e-07	low quality protein: gtp-binding protein sar1b-like	639	103.904	1758	257.212	230
Contig85724	151.861	1.62012	2.0209e-09	1.90671e-07	endo- - -beta-d-	1964	218.606	4285	429.152	336	metabolic process,		hydrolase activity,
Contig28339	101.186	2.09136	2.26934e-09	2.13264e-07	glutathione s-transferase	1006	82.871	2944	218.214	454	metabolic process, biosynthetic process, cellular process, lipid metabolic process, response to stress, transport,	vacuole, membrane, endoplasmic reticulum, Golgi apparatus,	catalytic activity, transferase activity,
Contig19857	83.9626	2.47399	2.38765e-09	2.24161e-07	huntingtin-interacting protein k	530	52.1618	1783	157.895	380		cytosol,
Contig81872	128.256	1.76824	2.42058e-09	2.27028e-07	atp synthase subunit mitochondrial-like	3750	146.548	9259	325.576	957	response to stress, response to abiotic stimulus, transport, biosynthetic process, nucleobase-containing compound metabolic process,	membrane, vacuole, ribosome, cytosol, nucleolus, mitochondrion, thylakoid, plastid,	binding, transporter activity,
Contig35214	37.42	37.0256	2.61343e-09	2.44543e-07	cytosolic sulfotransferase 15-like	18	0.942833	870	41.0035	714	metabolic process, cellular process, response to endogenous stimulus,		transferase activity,
Contig16853	39.491	18.3011	2.68531e-09	2.5062e-07	low-temperature inducible	62	2.27105	1356	44.6924	1021
Contig20399	71.9313	2.93574	2.7109e-09	2.5276e-07	cinnamyl alcohol dehydrogenase	1130	34.8113	4407	122.159	1214	biosynthetic process, cellular process, secondary metabolic process, metabolic process,		catalytic activity, binding,
Contig19760	70.3403	3.02215	2.73149e-09	2.5443e-07	basic helix-loop-helix family protein	558	32.8124	2209	116.879	636	biosynthetic process, nucleobase-containing compound metabolic process,	nucleus, intracellular,	sequence-specific DNA binding transcription factor activity, DNA binding, protein binding,
Contig23727	80.0652	2.57891	2.78907e-09	2.59539e-07	unnamed protein product	797	46.6464	2775	146.138	639		cell,
Contig96929	52.2138	5.16663	2.85402e-09	2.65064e-07	collagen type i ii iii v xi alpha	112	12.5787	704	71.1423	333
Contig4704	146.437	1.63213	3.00748e-09	2.78229e-07	nhp2-like protein 1-like	3147	205.043	6982	409.324	574	biological_process,	nucleolus, intracellular,	RNA binding,
Contig47973	36.2588	57.1494	3.27625e-09	3.01917e-07	---NA---	4	0.503691	346	39.203	297
Contig92437	60.3749	3.7442	3.42688e-09	3.14882e-07	hypothetical protein MBM_10038	135	21.3935	638	90.9721	236
Contig93694	198.808	1.42566	3.45872e-09	3.1741e-07	60s ribosomal protein	3871	429.59	7099	708.871	337		nucleolus, cellular_component, plasma membrane, cell wall, membrane, vacuole, ribosome, cytosol, plastid,
Contig20171	74.764	2.74996	3.48432e-09	3.19233e-07	udp-glucose 4-epimerase	326	39.7136	1205	132.083	307	carbohydrate metabolic process, anatomical structure morphogenesis, cell differentiation, multicellular organismal development, cellular process, biosynthetic process, nucleobase-containing compound metabolic process,	cytosol,	protein binding, catalytic activity, binding,
Contig39141	61.956	3.57755	3.49121e-09	3.19557e-07	methylenetetrahydrofolate reductase family protein isoform 3	433	23.2003	1976	95.2645	698
Contig32072	58.0081	3.99678	3.6693e-09	3.35212e-07	sterol desaturase-like partial	190	18.8985	954	85.3808	376
Contig86217	52.9867	4.81268	3.73564e-09	3.40617e-07	peroxidase 4-like	465	13.8791	2732	73.3718	1253	response to stress, catabolic process, cellular process, metabolic process,	Golgi apparatus, cell wall, cytosol, extracellular region,	binding, catalytic activity,
Contig40561	265.967	1.30021	3.75273e-09	3.41848e-07	unnamed protein product	23758	906.66	33325	1144.31	980
Contig70448	127.496	1.74872	3.77439e-09	3.43491e-07	ubiquitin-like protein 5-like	1023	148.869	2516	329.441	257
Contig13431	54.1761	4.55405	3.90794e-09	3.54965e-07	hydroxycinnamoyl- :shikimate hydroxycinnamoyltransferase 2	213	15.1445	1191	76.1949	526
Contig25612	223.744	1.36625	3.93403e-09	3.56653e-07	PREDICTED: uncharacterized protein LOC100784149	6718	578.91	10902	845.31	434
Contig20074	48.1108	6.13746	3.98541e-09	3.60967e-07	1-aminocyclopropane-1-carboxylate oxidase homolog 1-like	113	9.56129	820	62.4297	442
Contig33787	47.2036	6.49523	4.02998e-09	3.64308e-07	cytochrome p450	369	8.78997	2826	60.572	1570	metabolic process,		binding, catalytic activity,
Contig17604	54.1552	4.53902	4.04347e-09	3.65181e-07	probable receptor-like protein kinase at5g47070-like	291	15.1999	1622	76.232	716	cellular protein modification process, metabolic process, cellular process,		nucleotide binding, kinase activity,
Contig72416	34.8576	254.784	4.07906e-09	3.68045e-07	zinc finger fyve domain-containing protein 26-like	0	0	709	36.9902	645
Contig11483	93.429	2.17395	4.13057e-09	3.7234e-07	l-ascorbate peroxidase peroxisomal-like	3735	71.1591	11363	194.793	1963	metabolic process, response to stress,		binding, catalytic activity,
Contig48852	51.0075	5.19751	4.15804e-09	3.7446e-07	cysteine protease	382	12.242	2404	69.3208	1167	protein metabolic process,		hydrolase activity,
Contig31945	56.1909	4.16176	4.43994e-09	3.98336e-07	wrky transcription factor	98	17.4529	507	81.2435	210	cellular process, response to stress, response to abiotic stimulus,
Contig93024	66.4523	3.14504	4.50771e-09	4.04035e-07	chorismate chloroplastic-like	513	29.4259	2093	108.024	652
Contig89304	65.1113	3.23613	4.55066e-09	4.075e-07	stress-responsive protein	522	27.7305	2176	104.013	704
Contig2600	73.8035	2.74085	4.60806e-09	4.12252e-07	pollen-specific protein sf3-like	679	39.3705	2498	130.326	645			binding,
Contig51209	69.0039	2.97967	4.65572e-09	4.16125e-07	hva22 e isoform 1	602	32.8675	2348	115.347	685	response to endogenous stimulus, response to stress, response to abiotic stimulus,
Contig23047	37.897	20.2225	4.6603e-09	4.16142e-07	pseudo-response regulator 9	138	1.9439	3365	42.6501	2655	response to abiotic stimulus, biosynthetic process, nucleobase-containing compound metabolic process, signal transduction,		binding,
Contig1286	55.2785	4.25727	4.84469e-09	4.31391e-07	cytochrome p450	1044	16.7286	5485	79.0816	2334	metabolic process,		binding, catalytic activity,
Contig36803	34.2147	#DIV/0!	4.93403e-09	4.38524e-07	secreted protein	0	0	1156	36.086	1078
Contig15352	93.6305	2.15084	4.96549e-09	4.40908e-07	aldo keto reductase	432	72.7765	1297	196.601	222
Contig12703	106.361	1.9419	5.34611e-09	4.72058e-07	40s ribosomal protein s21	4904	99.6224	13377	244.515	1841	translation, biological_process,	ribosome,	structural molecule activity,
Contig96983	97.3642	2.07525	5.37727e-09	4.74368e-07	---NA---	972	80.7819	2826	211.329	450
Contig30458	35.0065	69.1756	5.48461e-09	4.83388e-07	---NA---	6	0.345754	725	37.5918	649
Contig861	73.2689	2.73134	5.51232e-09	4.85381e-07	osmotin-like protein osm34	3227	39.2733	11832	129.567	3073
Contig52451	75.2017	2.63821	5.90776e-09	5.19238e-07	---NA---	780	42.4618	2763	135.339	687
Contig52793	90.9016	2.18451	6.05789e-09	5.30959e-07	---NA---	1351	68.6496	4112	188.007	736
Contig19948	72.2296	2.75564	6.20984e-09	5.42776e-07	probable ccr4-associated factor 1 homolog 7-like	3281	38.3457	12063	126.854	3200		nucleus,	nucleic acid binding,
Contig20786	59.8586	3.58031	6.35402e-09	5.54376e-07	lipid transfer protein	417	22.5042	1891	91.8244	693	transport,
Contig18758	43.1707	8.1172	6.42494e-09	5.60031e-07	chitin-inducible gibberellin-responsive protein 1-like	385	6.18498	3680	53.1942	2328	biosynthetic process, nucleobase-containing compound metabolic process,
Contig34910	47.4397	5.89736	6.47966e-09	5.64283e-07	---NA---	144	9.86348	1005	61.9403	546
Contig26861	50.2123	5.07298	6.50523e-09	5.65991e-07	yippee family zinc-binding isoform 1	159	12.3884	978	68.5642	480
Contig25155	35.0888	46.7342	6.70269e-09	5.82637e-07	mads box	20	0.643701	1310	37.9372	1162
Contig3025	96.3278	2.06888	6.92631e-09	6.00428e-07	gibberellin induced protein	669	80.45	1939	209.806	311
Contig7357	38.5871	14.1608	7.13563e-09	6.16885e-07	hypothetical protein CICLE_v10013026mg	75	2.95878	1250	44.3712	948
Contig11868	57.3468	3.79051	7.47653e-09	6.44596e-07	probable polyol transporter 6-like	150	20.0352	716	86.0508	280	transport, cellular process,	membrane,	transporter activity,
Contig92594	74.2453	2.63405	7.55172e-09	6.50489e-07	pyruvate phosphate dikinase pep pyruvate-binding protein	438	42.002	1553	134.001	390
Contig29027	47.3095	5.76611	7.79146e-09	6.70531e-07	flavonoid 3 -monooxygenase	312	10.1114	2129	62.0826	1154
Contig95148	136.847	1.64219	8.01879e-09	6.88847e-07	early nodulin-like protein 2-like	2395	189.768	5363	382.354	472
Contig92957	72.266	2.70333	8.14097e-09	6.98711e-07	hypothetical protein PRUPE_ppa014016mg	789	39.3963	2858	128.404	749
Contig10359	94.9406	2.077	8.16465e-09	6.9948e-07	cytochrome b-c1 complex subunit 9-like isoform 1	786	78.8087	2284	206.057	373
Contig50252	61.2738	3.35574	8.57084e-09	7.33617e-07	hypothetical protein	305	24.96	1311	96.5353	457
Contig79810	34.5086	46.1426	9.00405e-09	7.67931e-07	chalcone and stilbene synthase family protein	5	0.640395	324	37.3389	292	biosynthetic process,		transferase activity,
Contig96077	39.096	11.8574	9.14365e-09	7.79137e-07	polygalacturonase inhibitor protein	21	3.65293	292	45.7029	215
Contig38689	64.9278	3.06577	9.25713e-09	7.87395e-07	dihydroneopterin aldolase family protein	278	29.8762	1103	106.659	348	biosynthetic process, cellular process,	cytosol,	catalytic activity,
Contig65850	33.092	319.617	9.77181e-09	8.29687e-07	---NA---	0	0	500	34.9804	481
Contig97729	46.1189	5.96286	9.83827e-09	8.34584e-07	peroxidase 52-like	101	9.49071	711	60.1155	398	metabolic process, response to stress,		binding, catalytic activity,
Contig99393	67.6058	2.8824	1.03127e-08	8.73274e-07	serine threonine-protein kinase	331	33.8226	1251	115.021	366	cellular protein modification process, signal transduction, response to endogenous stimulus,	cellular_component, vacuole,	kinase activity, nucleotide binding,
Contig19285	50.4183	4.70704	1.04759e-08	8.86297e-07	endoxyloglucan transferase 2	245	13.5946	1407	70.248	674	carbohydrate metabolic process, cellular process,	extracellular region, cell wall,	hydrolase activity, transferase activity,
Contig47690	46.2659	5.84479	1.04887e-08	8.86593e-07	ethylene-responsive transcription factor erf061-like	341	9.72774	2361	60.6028	1311
Contig96039	62.4739	3.20266	1.05057e-08	8.87238e-07	chalcone--flavonone isomerase-like	421	27.0533	1742	100.722	582
Contig8321	38.0098	13.2256	1.09394e-08	9.21414e-07	oxidoreductase family protein	135	3.14375	2096	43.9183	1606
Contig45146	57.1101	3.62227	1.25418e-08	1.04986e-06	peroxidase 12-like	115	21.1866	527	87.3603	203			catalytic activity, binding,
Contig23129	163.507	1.49094	1.36331e-08	1.1382e-06	60s ribosomal protein l39-like	3006	299.791	6044	542.367	375
Contig9121	62.8722	3.10347	1.369e-08	1.14196e-06	glycosyl hydrolase family 17 protein	1104	28.4356	4427	102.599	1452	metabolic process,		hydrolase activity,
Contig42277	64.8894	2.96991	1.39016e-08	1.15757e-06	PREDICTED: uncharacterized protein LOC100790662	330	31.1659	1276	108.431	396		nucleus,
Contig10597	120.396	1.7288	1.41794e-08	1.17864e-06	60s ribosomal protein l27	1233	145.467	2954	313.582	317
Contig43131	56.4679	3.64069	1.43925e-08	1.19496e-06	phosphatidylinositol:ceramide inositolphosphotransferase 1-like	1059	20.845	4854	85.9698	1900
Contig32580	32.7881	84.7187	1.5231e-08	1.26274e-06	rapid alkalinization factor precursor	10	0.195499	1988	34.9704	1913
Contig18861	63.867	3.00778	1.54354e-08	1.27746e-06	protein proton gradient regulation chloroplastic-like	954	30.2362	3710	105.801	1180	photosynthesis	chloroplast
Contig29377	38.1972	11.314	1.54641e-08	1.27835e-06	dehydration-responsive element-binding protein 3-like	87	3.76152	1153	44.8552	865
Contig10761	60.6191	3.22356	1.60998e-08	1.32897e-06	3-glucanase family protein	745	26.0639	3092	97.3333	1069
Contig85	45.4302	5.71234	1.62737e-08	1.34173e-06	probable xyloglucan endotransglucosylase hydrolase protein 16-like	296	9.82264	1999	59.6882	1127	carbohydrate metabolic process,		hydrolase activity,
Contig93074	62.9737	3.04502	1.6746e-08	1.37633e-06	unknown	380	29.242	1496	103.585	486
Contig21412	35.357	18.2501	1.81388e-08	1.48438e-06	aba 8 -hydroxylase cyp707a1	57	2.02637	1245	39.8248	1052
Contig6765	38.5916	10.1589	1.8219e-08	1.48838e-06	polyubiquitin, partial	25	4.28888	297	45.8458	218	response to abiotic stimulus, biological_process,	vacuole,
Contig13116	45.6809	5.5229	1.82184e-08	1.48838e-06	flavonol sulfotransferase-like	331	10.2816	2167	60.5665	1204
Contig33512	51.987	4.11733	1.82678e-08	1.49108e-06	---NA---	171	16.4826	868	75.2814	388
Contig15355	131.239	1.63529	1.8495e-08	1.50704e-06	aldo keto	1586	181.391	3583	368.722	327
Contig44960	70.1569	2.64056	1.87715e-08	1.52696e-06	hypersensitive induced reaction protein 2	320	39.7598	1129	126.22	301		membrane,
Contig34230	107.665	1.82847	1.95227e-08	1.58534e-06	probable peptide nitrate transporter at5g62680-like isoform x2	970	114.801	2489	265.056	316	transport,	membrane,	transporter activity,
Contig30231	49.6116	4.47637	2.00005e-08	1.62137e-06	adipocyte plasma membrane-associated	202	14.2271	1106	70.0907	531
Contig31571	34.137	24.7132	2.01261e-08	1.62877e-06	ethylene-responsive transcription factor erf109-like	40	1.3737	1218	37.6374	1089
Contig33998	38.9497	9.3492	2.07467e-08	1.67472e-06	harpin-induced family protein	199	4.76162	2173	46.7843	1563
Contig24286	39.9376	8.32412	2.13037e-08	1.71677e-06	---NA---	87	5.57143	847	48.8057	584
Contig10982	53.3878	3.83564	2.20129e-08	1.77241e-06	anthranilate n-benzoyltransferase	950	18.4184	4530	79.0252	1929
Contig32700	33.0999	35.7853	2.20985e-08	1.77779e-06	replicative dna helicase	9	0.847837	424	35.9398	397
Contig41069	38.8147	9.29231	2.24172e-08	1.80039e-06	---NA---	46	4.77877	499	46.6442	360
Contig19565	54.52	3.68574	2.26725e-08	1.81936e-06	---NA---	126	19.7995	583	82.4311	238
Contig32911	97.9898	1.93533	2.29334e-08	1.83564e-06	zinc finger protein constans-like 5-like	2073	93.0711	5616	226.872	833
Contig35502	49.884	4.32372	2.39445e-08	1.91174e-06	---NA---	87	14.9253	462	71.3157	218
Contig77453	36.5273	12.4665	2.44675e-08	1.95185e-06	aba 8 -hydroxylase	23	3.22164	337	42.4735	267	metabolic process,		binding, catalytic activity,
Contig33341	42.4867	6.43236	2.50845e-08	1.99604e-06	hypothetical protein POPTR_0005s17250g	55	8.00369	415	54.3394	257
Contig14494	42.5306	6.33207	2.67463e-08	2.12472e-06	af245119_1ap2-related transcription factor	306	8.1627	2272	54.5331	1402	biosynthetic process, nucleobase-containing compound metabolic process,	nucleus, intracellular,	sequence-specific DNA binding transcription factor activity, DNA binding,
Contig44366	75.2213	2.38822	2.82717e-08	2.24028e-06	dag chloroplastic-like isoform x1	917	49.6309	2966	144.442	691
Contig35501	72.6863	2.4686	2.89299e-08	2.28862e-06	---NA---	526	45.5368	1750	136.318	432
Contig43375	58.0575	3.24212	3.03131e-08	2.39605e-06	unnamed protein product	505	24.8507	2099	92.9391	760
Contig99047	158.775	1.47877	3.04341e-08	2.40361e-06	large subunit ribosomal protein l22	1813	298.698	3600	533.674	227	protein metabolic process, cellular process,	ribosome,	catalytic activity,
Contig99713	36.739	11.1039	3.05991e-08	2.41463e-06	gdsl esterase lipase at5g45670-like	22	3.68959	286	43.158	223
Contig163	48.6362	4.39942	3.1349e-08	2.47176e-06	eg45-like domain containing isoform 1	526	14.2653	2829	69.0349	1379
Contig8061	247.17	1.28226	3.17299e-08	2.49972e-06	---NA---	4740	886.357	6589	1108.64	200
Contig95434	105.281	1.81756	3.24604e-08	2.55304e-06	eukaryotic translation initiation factor 5a-1	1342	113.551	3434	261.443	442	translation, cellular protein modification process, cellular component organization,	ribosome,	translation factor activity, nucleic acid binding, binding,
Contig54618	36.1641	11.8722	3.26069e-08	2.56243e-06	germin-like protein 2-1	79	3.3689	1101	42.2462	877		extracellular region,	binding, molecular_function,
Contig38642	73.2135	2.42693	3.35945e-08	2.63786e-06	ubiquinol-cytochrome c reductase complex kda family protein	666	47.1738	2183	139.13	528	transport, cellular process, generation of precursor metabolites and energy, nucleobase-containing compound metabolic process,	membrane, mitochondrion,	catalytic activity, transporter activity,
Contig1300	56.5011	3.33197	3.48432e-08	2.73139e-06	type i restriction modification dna specificity domain partial	426	23.3607	1807	89.1607	682
Contig1730	81.0456	2.19722	3.60424e-08	2.82308e-06	bag family molecular chaperone regulator 1	2071	61.0831	6299	167.168	1268
Contig3120	51.3457	3.8809	3.68664e-08	2.88286e-06	atp binding	654	17.4957	3155	75.9437	1398	reproduction, cellular component organization, cell cycle, response to stress, DNA metabolic process,	nucleus,	DNA binding, nucleotide binding,
Contig49153	54.347	3.50919	3.81047e-08	2.97724e-06	lysine histidine transporter	243	21.0858	1075	83.9327	431	transport, cellular process,	membrane,	transporter activity,
Contig97245	129.466	1.60935	3.81367e-08	2.9773e-06	btf3-like transcription factor	2170	189.175	4763	373.614	429	response to stress, response to abiotic stimulus,
Contig46223	53.0593	3.64764	3.84115e-08	2.99628e-06	ribosomal protein s10	443	19.5837	2014	80.1104	846	translation, biological_process,	ribosome, mitochondrion,	structural molecule activity,
Contig33819	68.9724	2.54725	4.13082e-08	3.20907e-06	amp-activated protein gamma regulatory	2926	41.2319	10026	127.124	2654	metabolic process, cellular process,		kinase activity, nucleotide binding,
Contig41470	44.9127	5.04953	4.17698e-08	3.24228e-06	---NA---	176	11.2133	1060	60.767	587
Contig4451	46.0961	4.71716	4.38386e-08	3.39178e-06	galactinol synthase 1	746	12.4608	4233	63.62	2239
Contig14637	37.0382	9.46716	4.4061e-08	3.40621e-06	---NA---	36	4.45816	397	44.2368	302
Contig1176	55.6303	3.33344	4.41706e-08	3.41191e-06	isoflavone 2 -hydroxylase-like	1349	23.0476	5721	87.948	2189			catalytic activity, binding,
Contig47463	53.3741	3.55688	4.43344e-08	3.42178e-06	---NA---	621	20.3726	2765	81.6188	1140
Contig62428	57.3621	3.18142	4.4858e-08	3.45938e-06	dessication responsive protein	1142	25.2123	4661	92.5903	1694	response to stress, response to abiotic stimulus, biosynthetic process, cellular process, lipid metabolic process, response to extracellular stimulus, cell communication, response to external stimulus, response to biotic stimulus,	cytoplasm, plasma membrane,
Contig33834	69.5918	2.50738	4.52285e-08	3.48513e-06	lipid transfer protein	1200	42.7011	4055	129.834	1051
Contig36311	58.1219	3.11963	4.53347e-08	3.49048e-06	aspartate transaminase family protein	1076	26.1988	4322	94.6876	1536	biosynthetic process, cellular process, metabolic process, biological_process,		binding, transferase activity,
Contig48838	42.9625	5.5512	4.67369e-08	3.59262e-06	pectin methylesterase 6 family protein	583	9.63484	3824	56.8634	2263	metabolic process,		hydrolase activity,
Contig35988	71.0784	2.44526	4.74197e-08	3.63921e-06	plant heme oxygenase family protein isoform 3	1576	45.2348	5213	134.63	1303	signal transduction, biosynthetic process, multicellular organismal development, growth, cellular process, lipid metabolic process, response to abiotic stimulus, catabolic process, metabolic process,		catalytic activity, binding,
Contig47863	69.4664	2.49978	4.86119e-08	3.72469e-06	signal recognition particle receptor subunit alpha-like	3011	42.8658	10136	129.839	2627	nucleobase-containing compound metabolic process, catabolic process, transport, cellular component organization,	membrane, endoplasmic reticulum, cytoplasm,	binding, nucleotide binding, hydrolase activity,
Contig5155	77.0197	2.25927	4.88746e-08	3.7418e-06	vacuolar protein sorting-associated protein 2-1	2020	55.4263	6283	155.121	1363	response to abiotic stimulus, transport, response to endogenous stimulus, response to stress,	endosome, membrane,	protein binding,
Contig41469	47.3565	4.37878	4.91737e-08	3.75864e-06	---NA---	219	14.0007	1167	67.1297	585
Contig68032	29.9555	257.371	4.9813e-08	3.7953e-06	cyanovirin-n family protein	0	0	664	31.5598	708			protein binding,
Contig101036	34.1774	14.3503	4.97889e-08	3.7953e-06	---NA---	31	2.56498	524	39.0115	452
Contig27965	37.4557	8.66728	5.02398e-08	3.82474e-06	---NA---	31	4.99729	313	45.4	232
Contig16689	45.1633	4.84077	5.04464e-08	3.8374e-06	hypothetical water stress-induced protein	233	11.8557	1348	61.7166	735	metabolic process,		transferase activity,
Contig28470	39.6991	6.92258	5.10043e-08	3.87673e-06	---NA---	46	6.85401	372	49.8734	251
Contig37620	49.1718	4.02427	5.312e-08	4.0311e-06	PREDICTED: uncharacterized protein LOC101210225	584	16.107	2896	71.8685	1356
Contig16857	43.8712	5.1129	5.53823e-08	4.19607e-06	leucine-rich repeat transmembrane protein kinase	469	10.8006	2853	59.1174	1624	cellular protein modification process, cell death, response to stress, abscission, flower development, metabolic process, cellular process,	membrane,	nucleotide binding, kinase activity,
Contig7139	58.8895	3.0095	5.54454e-08	4.19751e-06	hypothetical protein POPTR_0014s09150g	1336	27.8979	5192	97.5526	1791
Contig26860	38.4343	7.60795	5.57679e-08	4.2152e-06	---NA---	33	5.9335	294	47.5646	208
Contig96809	50.5253	3.79825	5.68824e-08	4.29603e-06	---NA---	113	17.6824	534	75.1871	239
Contig43322	53.6869	3.43245	5.69661e-08	4.29893e-06	udp-n-acetylmuramoylalanine--d-glutamate ligase	125	21.4444	542	83.6648	218
Contig24527	82.0254	2.12004	5.74021e-08	4.32839e-06	---NA---	377	66.1945	1103	174.259	213
Contig27021	73.2518	2.33152	6.26512e-08	4.71672e-06	reticuline oxidase-like	2788	50.3956	8813	143.339	2069		intracellular, cytoplasm, cell,	catalytic activity,
Contig204	130.927	1.57583	6.27126e-08	4.7176e-06	PREDICTED: uncharacterized protein LOC100252479	9191	202.078	19613	388.007	1701	response to abiotic stimulus, anatomical structure morphogenesis, multicellular organismal development,	cellular_component, cell wall,
Contig10561	46.173	4.45914	6.33436e-08	4.7608e-06	phage tail tape measure tp901 core region	302	13.3663	1629	64.873	845
Contig20669	82.8969	2.09066	6.33871e-08	4.7608e-06	related to vacuolar transport protein esp1	1216	68.0797	3537	178.18	668
Contig12827	71.0993	2.3969	6.39232e-08	4.79349e-06	udp-glucose 4-	1506	46.8187	4872	136.283	1203	biosynthetic process, carbohydrate metabolic process, cellular process, nucleobase-containing compound metabolic process,		catalytic activity, binding,
Contig8690	54.4768	3.31439	6.44471e-08	4.82516e-06	---NA---	136	22.8084	571	86.165	223
Contig24522	36.5042	9.01574	6.47584e-08	4.84083e-06	---NA---	46	4.64961	482	43.8374	370
Contig32223	141.488	1.51927	6.61811e-08	4.94329e-06	40s ribosomal protein s7	3054	244.575	6209	447.409	467	translation, biological_process,	nucleolus, cellular_component, plasma membrane, cell wall, ribosome, cytosol, plastid,	structural molecule activity,
Contig28491	85.7187	2.02671	6.94144e-08	5.18073e-06	stem-specific protein tsjt1-like	1914	74.6421	5422	190.257	959
Contig88109	36.8202	8.50015	6.98299e-08	5.20764e-06	peroxidase 55	47	5.02216	464	44.6118	350	metabolic process, response to stress,		binding, catalytic activity,
Contig35086	29.0463	#DIV/0!	7.06525e-08	5.26073e-06	thaumatin-like protein 1-like	0	0	631	30.421	698
Contig35870	54.973	3.23199	7.25698e-08	5.39504e-06	PREDICTED: uncharacterized protein At1g28695-like	499	23.7432	2056	88.0238	786
Contig97677	61.45	2.7842	7.33236e-08	5.44682e-06	purple acid phosphatase 18-like	359	32.5091	1302	106.087	413	metabolic process, cellular process,		binding, hydrolase activity,
Contig96521	115.682	1.66279	8.0208e-08	5.93964e-06	gdsl esterase lipase at1g29660-like	6651	152.789	15421	318.756	1628			catalytic activity,
Contig27947	108.536	1.7199	8.30649e-08	6.14641e-06	hypothetical protein	1613	132.874	3871	286.924	454
Contig94864	29.2164	109.041	8.51247e-08	6.28903e-06	polycystic kidney disease protein 1-like 2-like	1	0.0554882	619	30.9051	674
Contig12505	29.2284	100.083	8.66912e-08	6.39979e-06	tetratricopeptide repeat-like superfamily	2	0.0869745	791	30.9512	860
Contig51192	33.4089	12.9536	8.80285e-08	6.49347e-06	aba 8 -hydroxylase cyp707a1	54	2.81274	818	38.3379	718	metabolic process, cellular process, lipid metabolic process, response to stress, response to abiotic stimulus, reproduction, post-embryonic development, response to external stimulus, response to biotic stimulus,		catalytic activity, binding,
Contig45646	30.1585	37.7318	8.89061e-08	6.55312e-06	alpha beta-hydrolase	17	0.704079	873	32.5332	903	metabolic process,	extracellular region,	hydrolase activity,
Contig82737	112.143	1.68413	8.94681e-08	6.58943e-06	60s ribosomal protein l30	3337	144.112	7810	303.482	866	translation, biological_process,	ribosome, cytosol,	structural molecule activity,
Contig49453	36.9241	7.83655	9.04797e-08	6.65362e-06	srpbcc ligand-binding domain-containing protein	36	5.51789	329	45.3739	244
Contig87	46.1431	4.23876	9.23434e-08	6.78419e-06	hypothetical protein AMTR_s00172p00028840	125	14.2094	645	65.9726	329
Contig14666	68.8443	2.41492	9.23981e-08	6.78419e-06	PREDICTED: uncharacterized protein LOC101312725	577	44.8633	1888	132.086	481		plasma membrane,
Contig41898	29.7214	47.9899	9.32881e-08	6.84425e-06	unnamed protein product	8	0.488876	579	31.8366	612
Contig92911	40.8695	5.56119	9.80326e-08	7.17571e-06	phage tail tape measure tp901 core region	61	9.16201	398	53.7878	249
Contig8962	31.3185	20.3427	9.94764e-08	7.27579e-06	abscisic acid receptor pyl4-like	20	1.56809	492	34.7093	477
Contig43101	56.6388	2.9916	1.05982e-07	7.74562e-06	---NA---	554	27.1192	2135	94.0382	764
Contig16300	54.1179	3.17544	1.09548e-07	7.99399e-06	hypothetical protein POPTR_0004s06350g	1017	23.9665	4124	87.4463	1587
Contig98473	58.6599	2.84324	1.13114e-07	8.24783e-06	sinapate glucosyltransferase	1526	30.2443	5622	100.258	1887	metabolic process,		transferase activity,
Contig14665	32.2273	14.7313	1.13397e-07	8.26216e-06	---NA---	51	2.34318	883	36.5036	814
Contig53287	29.51	41.253	1.144e-07	8.32888e-06	---NA---	7	0.604603	408	31.7082	433
Contig50064	33.6746	11.0327	1.16521e-07	8.47677e-06	probable wrky transcription factor 53-like	58	3.39991	746	39.3476	638
Contig66704	32.4831	13.5374	1.20395e-07	8.74524e-06	---NA---	15	2.59716	238	37.0786	216
Contig95505	61.0052	2.69527	1.21995e-07	8.84187e-06	---NA---	183	33.8813	645	107.45	202
Contig10226	78.6298	2.1052	1.22005e-07	8.84187e-06	fatty acid hydroxylase superfamily	1417	64.3918	4104	167.806	823
Contig30457	30.5276	22.9893	1.22386e-07	8.86274e-06	---NA---	16	1.31803	452	33.5029	454
Contig34679	39.5512	5.82526	1.23693e-07	8.93697e-06	PREDICTED: uncharacterized protein LOC100255594	138	8.39198	939	51.3795	615
Contig21895	69.0364	2.36086	1.24085e-07	8.95845e-06	---NA---	443	46.6698	1414	134.036	355
Contig34642	34.7509	9.1444	1.27732e-07	9.20075e-06	germin-like protein 18	132	4.34184	1409	41.7014	1137			binding,
Contig37390	86.3661	1.95426	1.27673e-07	9.20075e-06	protein transport protein sec61 beta subunit	1848	80.74	5054	198.683	856
Contig25236	54.1448	3.12411	1.28497e-07	9.24886e-06	mannitol dehydrogenase	487	24.5463	1941	88.0281	742	metabolic process,		catalytic activity, binding,
Contig33914	38.7432	6.11489	1.30872e-07	9.40558e-06	---NA---	74	7.75218	528	49.7697	357
Contig27593	40.7369	5.31958	1.31399e-07	9.4363e-06	PREDICTED: uncharacterized protein LOC100259996 isoform 1	87	9.62638	544	54.1604	338
Contig28444	42.5255	4.77781	1.34096e-07	9.61542e-06	hypothetical protein PHAVU_001G220700g	118	11.3739	672	58.2824	388
Contig15634	33.0428	11.3424	1.42468e-07	1.01927e-05	protein yls9-like	72	3.23257	950	38.3776	833
Contig26985	30.4032	21.17	1.44549e-07	1.0326e-05	rnase partial	17	1.44496	438	33.4982	440	nucleobase-containing compound metabolic process,		RNA binding, nuclease activity,
Contig32376	39.9774	5.38162	1.61263e-07	1.14941e-05	wrky transcription factor 30	336	9.32202	2125	53.048	1348
Contig36523	37.3322	6.54862	1.61889e-07	1.153e-05	auxin-induced protein	80	6.87798	611	47.2663	435	response to endogenous stimulus, signal transduction, biosynthetic process, nucleobase-containing compound metabolic process,	nucleus,	protein binding,
Contig42892	35.519	7.77368	1.63475e-07	1.16169e-05	non-ltr retroelement reverse transcriptase	498	5.35809	4493	43.4967	3476
Contig19778	36.9269	6.74695	1.65916e-07	1.17815e-05	---NA---	47	6.55879	370	46.4587	268
Contig10113	47.35	3.74348	1.66549e-07	1.18176e-05	trihelix transcription factor ptl-like	194	16.9916	901	71.0063	427
Contig5412	27.4194	662.628	1.70902e-07	1.21027e-05	---NA---	0	0	214	28.6906	251
Contig38778	36.7151	6.82896	1.70948e-07	1.21027e-05	af207556_1cinnamyl alcohol dehydrogenase	65	6.43105	518	46.1145	378	metabolic process,		binding, catalytic activity,
Contig23271	42.3765	4.62631	1.72971e-07	1.22277e-05	cinnamyl-alcohol dehydrogenase family protein	161	11.7833	890	58.6096	511	metabolic process, cellular process,		binding, catalytic activity,
Contig30153	34.1479	8.99018	1.73111e-07	1.22285e-05	formate dehydrogenase domain protein	52	4.35067	544	40.9535	447
Contig21978	29.0613	31.0685	1.78844e-07	1.26065e-05	---NA---	8	0.864718	324	31.5115	346
Contig14542	48.3635	3.5814	1.78611e-07	1.26065e-05	glutathione peroxidase family protein	273	18.3302	1218	73.5854	557	response to stress, biological_process, response to abiotic stimulus, metabolic process, cellular process,	plasma membrane, plastid, extracellular region,	catalytic activity,
Contig14029	119.741	1.58902	1.7886e-07	1.26065e-05	palmitoyl-monogalactosyldiacylglycerol delta-7 chloroplastic-like	1404	179.209	3103	356.38	293	generation of precursor metabolites and energy, response to abiotic stimulus, photosynthesis, biosynthetic process, cellular process, lipid metabolic process, metabolic process,	membrane,	catalytic activity,
Contig5793	38.7966	5.70086	1.81774e-07	1.27928e-05	ammonium transporter 3 member 1-like	173	8.44652	1151	50.5646	766	transport, cellular process,	membrane,	transporter activity,
Contig15923	27.67	106.854	1.87556e-07	1.319e-05	cytochrome c oxidase subunit partial	1	0.0434367	746	29.1565	861	transport, cellular process, generation of precursor metabolites and energy, nucleobase-containing compound metabolic process,	membrane, mitochondrion, intracellular,	catalytic activity, transporter activity, molecular_function, binding,
Contig31921	40.5798	5.03941	1.89008e-07	1.32823e-05	acetolactate synthase small subunit chloroplastic-like	796	10.2231	4731	54.6715	2912	biosynthetic process, cellular process,	cytoplasm,	binding, transferase activity,
Contig95838	45.8139	3.90533	1.89654e-07	1.33178e-05	l-lactate dehydrogenase a	175	15.6575	837	67.3828	418	carbohydrate metabolic process, cellular process, generation of precursor metabolites and energy, catabolic process, metabolic process, biosynthetic process,	cytoplasm,	catalytic activity,
Contig20704	27.1107	#DIV/0!	1.921e-07	1.34796e-05	atp synthase f0 subunit 6	0	0	474	28.2813	564
Contig10763	44.7791	4.0648	1.93422e-07	1.35524e-05	glucan endo- -beta-glucosidase giv	221	14.5514	1093	64.7547	568
Contig5722	71.323	2.22528	1.93373e-07	1.35524e-05	acid phosphatase 1-like	2201	53.1409	6660	144.685	1549	metabolic process, cellular process,	membrane, vacuole, cytosol, plastid,	hydrolase activity,
Contig7482	71.3821	2.22283	1.94496e-07	1.36076e-05	harpin binding protein 1	2088	53.3032	6307	144.872	1465	response to external stimulus, response to stress, response to biotic stimulus, cellular component organization, cellular process,	plastid, thylakoid, plasma membrane, nucleus, membrane,	structural molecule activity,
Contig10562	60.9479	2.59263	2.01315e-07	1.40433e-05	GL20865	349	35.7596	1196	110.265	365
Contig20095	153.698	1.42614	2.02592e-07	1.4122e-05	40s ribosomal protein s6-like	4620	331.638	8789	567.677	521	growth, translation, biological_process,	nucleolus, cellular_component, plasma membrane, ribosome, cytosol, plastid,	structural molecule activity,
Contig18878	39.4525	5.33451	2.03771e-07	1.41937e-05	peroxidase-like protein	97	9.30181	606	52.2887	390	metabolic process, response to stress,		binding, catalytic activity,
Contig19880	34.0165	8.62097	2.0924e-07	1.45534e-05	glucose-6-phosphate phosphate translocator chloroplastic-like	46	4.55121	461	41.0401	378	transport,	membrane,	transporter activity,
Contig48999	28.4465	36.839	2.09503e-07	1.4561e-05	glutathione peroxidase	4	0.673857	202	30.6195	222
Contig24054	34.9339	7.71099	2.12723e-07	1.4774e-05	tropinone reductase homolog at1g07440-like	95	5.31873	852	42.9203	668	metabolic process,
Contig6280	32.6263	10.3642	2.15939e-07	1.49754e-05	PREDICTED: uncharacterized protein LOC101245346 isoform 2	144	3.52914	1733	38.2159	1526
Contig42921	55.7749	2.85959	2.17093e-07	1.50445e-05	zinc finger c-x8-c-x5-c-x3-h type family	1576	28.5152	5834	94.9786	2067
Contig51205	77.6286	2.05851	2.17689e-07	1.50748e-05	60s ribosomal protein l31	972	66.3355	2749	168.808	548	translation, biological_process,	ribosome,	structural molecule activity,
Contig15445	78.4583	2.04023	2.20096e-07	1.52304e-05	heavy metal translocating p-type atpase	615	67.6483	1745	172.71	340
Contig41057	28.1697	40.2819	2.25016e-07	1.55595e-05	---NA---	6	0.585886	344	30.2245	383
Contig8163	43.6423	4.18209	2.25657e-07	1.55925e-05	---NA---	88	13.713	444	62.2546	240
Contig34183	43.9594	4.10844	2.31557e-07	1.59885e-05	zinc finger a20 and an1 domain-containing stress-associated protein 5-like	475	14.1213	2359	63.1026	1258			binding, DNA binding,
Contig9781	32.9156	9.58484	2.3802e-07	1.64109e-05	Os06g0698500	58	3.89433	646	39.0281	557		cytoplasm,
Contig9842	39.4344	5.18474	2.39711e-07	1.65156e-05	chalcone synthase	447	9.61874	2724	52.7421	1738	metabolic process,		transferase activity,
Contig3393	124.717	1.54288	2.45905e-07	1.68811e-05	translocon-associated beta subunit	4980	203.549	10442	384.028	915		membrane, vacuole, cellular_component, endoplasmic reticulum, Golgi apparatus,
Contig56773	80.5925	1.98515	2.50204e-07	1.71638e-05	reticulon-like protein b2-like	1582	73.1338	4378	182.107	809
Contig35828	111.163	1.62758	2.55911e-07	1.753e-05	ubiquitin-conjugating enzyme e2 28-like isoform 1	5042	155.071	11432	316.365	1216	cellular protein modification process, protein metabolic process, catabolic process, cellular process,		protein binding, transferase activity,
Contig13526	54.9256	2.86602	2.61821e-07	1.7909e-05	mitochondrial uncoupling protein 5-like	783	28.0224	2900	93.3859	1045	transport, cellular process,	membrane, mitochondrion,	transporter activity,
Contig21747	31.3703	11.869	2.64156e-07	1.80557e-05	class iv endochitinase precursor	54	2.91001	745	36.1241	694	catabolic process, metabolic process,		hydrolase activity,
Contig96501	61.7289	2.50155	2.67268e-07	1.82553e-05	fgenesh protein 133	961	38.3161	3188	114.371	938
Contig5413	26.469	639.695	2.79457e-07	1.90163e-05	---NA---	0	0	186	27.5732	227
Contig92330	35.0053	7.12156	2.7961e-07	1.90163e-05	auxin-induced protein	106	5.83844	877	43.464	679
Contig31051	48.0307	3.42163	2.91292e-07	1.97684e-05	pollen ole e 1 allergen and extensin family protein	157	19.3784	671	74.5212	303
Contig28761	55.326	2.81019	2.94327e-07	1.99346e-05	immediate early response 3-interacting protein 1-like	420	29.0344	1530	95.1686	541
Contig14444	101.555	1.69778	2.96492e-07	2.00639e-05	actin-depolymerizing factor 2-like	2379	127.467	5635	271.668	698	cellular component organization, cellular process,	cytoskeleton,	protein binding,
Contig10984	43.7505	3.99483	3.02569e-07	2.0446e-05	unknown	128	14.5504	620	63.4155	329
Contig96848	48.3902	3.36739	3.02812e-07	2.04479e-05	protein phosphatase-2c	761	19.9304	3203	75.4794	1428	cellular protein modification process,	cell,	binding, hydrolase activity,
Contig97730	34.7483	7.13926	3.06151e-07	2.0644e-05	peroxidase 52	80	5.77591	665	43.2008	518	metabolic process, response to stress,		binding, catalytic activity,
Contig3951	103.66	1.67557	3.11184e-07	2.09685e-05	40s ribosomal protein s23	3251	134.794	7609	283.871	902	translation,	nucleolus, ribosome, cytosol,	structural molecule activity,
Contig98182	95.8225	1.75156	3.11433e-07	2.09704e-05	auxin-responsive protein iaa18	943	112.675	2313	248.674	313	cellular process,
Contig41778	34.5864	7.19196	3.17029e-07	2.1317e-05	---NA---	48	5.6989	402	42.9453	315
Contig26445	26.1412	#DIV/0!	3.17292e-07	2.13196e-05	cupin-like protein	0	0	879	27.1869	1088			binding, molecular_function,
Contig60221	31.5365	10.5365	3.29303e-07	2.20798e-05	---NA---	18	3.34917	220	36.8321	201
Contig24497	100.477	1.69896	3.36842e-07	2.25694e-05	glutathione s-	2792	126.261	6645	270.389	827			transferase activity, catalytic activity,
Contig43472	36.4114	5.99997	3.39866e-07	2.27368e-05	flavonoid 3 -monooxygenase-like	113	7.4403	791	46.8628	568	metabolic process,		binding, catalytic activity,
Contig11743	49.1886	3.24365	3.40058e-07	2.27368e-05	probable serine threonine-protein kinase at1g18390-like	314	21.3127	1275	77.8679	551	cellular protein modification process, metabolic process, cellular process,	plasma membrane,	kinase activity, carbohydrate binding, nucleotide binding,
Contig14582	56.612	2.69539	3.45964e-07	2.31154e-05	phospholipid-transporting atpase 4-like isoform x1	1991	31.605	6977	99.6536	2356	transport, cellular component organization, cellular process, nucleobase-containing compound metabolic process, catabolic process,	membrane,	hydrolase activity, transporter activity, binding, nucleotide binding,
Contig50455	44.0427	3.8659	3.51981e-07	2.35009e-05	tumor-related protein	256	15.2698	1207	64.7798	627	metabolic process,
Contig78859	38.581	5.10305	3.5245e-07	2.35157e-05	auxin-responsive family protein	58	9.59798	347	51.6679	226		membrane,
Contig37585	64.4538	2.34543	3.55218e-07	2.36837e-05	udp-glucose 4-	1109	44.2642	3500	125.698	937	carbohydrate metabolic process, nucleobase-containing compound metabolic process,		catalytic activity, binding,
Contig136	35.6878	6.3067	3.55872e-07	2.37107e-05	rna-directed dna polymerase (reverse transcriptase)	761	6.87456	5591	45.4453	4140
Contig4018	41.9271	4.22011	3.66272e-07	2.43164e-05	cation calcium exchanger 4	1515	13.0733	7673	59.5766	4334	transport, cellular process,	mitochondrion, membrane,	transporter activity,
Contig29449	49.9844	3.13417	3.77772e-07	2.50469e-05	anthranilate n-hydroxycinnamoyl benzoyltransferase	221	22.7066	870	80.4299	364	metabolic process,		transferase activity,
Contig17568	33.714	7.52072	3.7845e-07	2.50743e-05	dentin sialophospho isoform x1	367	5.28512	3206	41.5424	2597
Contig27887	64.7098	2.32466	3.81681e-07	2.52596e-05	---NA---	303	44.9679	952	127.127	252
Contig45087	39.0902	4.83469	4.00518e-07	2.64259e-05	cytochrome p450	69	10.3636	394	53.2472	249	metabolic process,		binding, catalytic activity,
Contig25022	56.2868	2.6781	4.02567e-07	2.65426e-05	low quality protein: transcription factor bhlh145-like	1620	31.7207	5648	99.5087	1910
Contig34768	68.5623	2.19655	4.05703e-07	2.67308e-05	40s ribosomal protein s20-1	1042	52.4493	3104	140.583	743	translation, biological_process,	Golgi apparatus, cell wall, ribosome, cytosol, plastid,	structural molecule activity, RNA binding,
Contig30861	58.3343	2.57063	4.0684e-07	2.67872e-05	gata transcription factor 9-like	320	34.7898	1079	105.551	344
Contig44418	85.1077	1.85986	4.21654e-07	2.7705e-05	---NA---	1508	87.984	3951	207.419	641
Contig11960	92.295	1.76509	4.32838e-07	2.84005e-05	ethylene-responsive transcription factor 3-like	1390	106.308	3431	236.108	489
Contig24175	45.5003	3.5491	4.42997e-07	2.9027e-05	clathrin adaptor complex small chain family protein	331	17.5093	1461	69.5393	707	transport,	plasma membrane,
Contig21415	37.7648	5.14544	4.48107e-07	2.93416e-05	ammonium transporter 3 member 1-like	281	9.30835	1690	50.3724	1129
Contig10848	58.7071	2.53036	4.53877e-07	2.96785e-05	probable mitochondrial chaperone bcs1-b-like	295	35.8205	984	107.509	308
Contig7229	40.4048	4.39863	4.5704e-07	2.98648e-05	apolipoprotein a1 a4 partial	289	11.9826	1520	56.707	902
Contig100236	35.1474	6.23723	4.57504e-07	2.98746e-05	---NA---	62	6.86018	450	44.8018	338
Contig57389	55.3217	2.68506	4.9109e-07	3.19578e-05	actin depolymerizing factor	728	31.0805	2538	97.4961	876	cellular component organization, cellular process,	cytoskeleton,	protein binding,
Contig29423	27.2409	27.0076	4.91718e-07	3.19768e-05	Os01g0186900	21	0.951976	725	29.5722	825
Contig36727	39.5356	4.54019	4.99919e-07	3.24879e-05	mandelonitrile lyase	256	11.2903	1380	54.7625	848	metabolic process,	plasma membrane,	binding, catalytic activity,
Contig16150	81.5572	1.89481	5.13226e-07	3.3239e-05	abc transporter c family member 8-like	8919	81.2179	23722	194.369	4107	transport, cellular process, metabolic process,		hydrolase activity, nucleotide binding,
Contig27037	45.3018	3.50835	5.15193e-07	3.33437e-05	PREDICTED: neuroguidin-B-like	861	17.6829	3764	69.5568	1821
Contig62614	74.1817	2.02816	5.19511e-07	3.36002e-05	---NA---	477	65.3456	1335	164.558	273
Contig36180	36.391	5.47772	5.28756e-07	3.41749e-05	vicilin-like embryo storage protein	85	8.32178	543	47.8339	382
Contig20013	67.308	2.18418	5.6331e-07	3.62848e-05	methionine sulfoxide reductase family protein	2168	52.0418	6419	138.644	1558	metabolic process, protein metabolic process, cellular process, response to stress, cellular protein modification process,		catalytic activity,
Contig9219	42.023	3.94286	5.67249e-07	3.65137e-05	---NA---	263	14.2344	1253	61.0201	691
Contig43829	26.8524	28.1146	5.70871e-07	3.66972e-05	---NA---	10	0.890453	363	29.0842	420
Contig11784	50.5766	2.95601	5.70799e-07	3.66972e-05	class ib chitinase	898	24.8221	3394	84.4139	1353	catabolic process, response to stress, carbohydrate metabolic process, cellular process,		hydrolase activity, binding,
Contig15440	102.253	1.64686	5.74937e-07	3.69032e-05	60s ribosomal protein l24-like	2006	138.674	4631	288.056	541	flower development, signal transduction, response to endogenous stimulus,	nucleolus, plastid, ribosome, cytosol, plasma membrane,
Contig5616	42.3904	3.8701	5.78398e-07	3.70807e-05	protein lurp-one-related 12-like	222	14.6948	1041	62.0015	565
Contig96484	57.7433	2.51898	5.95474e-07	3.80727e-05	hypothetical protein CICLE_v10001851mg	398	35.5246	1319	105.933	419
Contig97667	35.3578	5.70438	6.32426e-07	4.02997e-05	glucose-6-phosphate phosphate translocator	293	7.68977	1944	45.9072	1425	carbohydrate metabolic process, catabolic process, transport, cellular process, multicellular organismal development, cellular component organization, response to external stimulus, response to biotic stimulus, embryo development,	membrane, plastid,	transporter activity,
Contig31649	42.4712	3.8069	6.35565e-07	4.04725e-05	---NA---	169	15.0487	781	62.5751	420
Contig5809	46.5341	3.28182	6.36112e-07	4.04802e-05	hypothetical protein AMTR_s00374p00005120	354	19.8788	1453	73.4161	666			hydrolase activity,
Contig79258	52.9941	2.75782	6.3899e-07	4.05993e-05	low temperature and salt responsive protein lti6b	549	28.6761	1954	91.8356	716
Contig5669	95.039	1.7056	6.39265e-07	4.05993e-05	nadh-ubiquinone oxidoreductase 11 kda subunit	1162	118.413	2791	255.914	367
Contig32810	83.1489	1.84812	6.48011e-07	4.11273e-05	60s ribosomal protein l22-2-like	2759	87.37	7142	203.502	1181	translation, biological_process,	nucleolus, plasma membrane, ribosome, cytosol,	structural molecule activity,
Contig97936	30.1332	10.1719	6.56348e-07	4.16048e-05	predicted protein	25	3.32732	294	35.208	281
Contig82377	33.6081	6.57821	6.56411e-07	4.16048e-05	---NA---	181	6.14267	1388	42.3846	1102
Contig5017	177.705	1.32299	6.61696e-07	4.18839e-05	triosephosphate cytosolic	4127	496.289	7141	772.678	311	nucleobase-containing compound metabolic process, carbohydrate metabolic process, catabolic process, response to stress, response to abiotic stimulus, cellular process, generation of precursor metabolites and energy, biosynthetic process, biological_process,	cytosol, cell wall, mitochondrion, cellular_component, membrane, vacuole, plastid, plasma membrane, extracellular region,	binding, catalytic activity,
Contig35686	33.6882	6.49356	6.70686e-07	4.24247e-05	probable leucine-rich repeat receptor-like protein kinase at1g35710-like	284	6.25888	2149	42.6142	1697
Contig24700	73.0319	2.02091	6.75509e-07	4.27013e-05	e3 ubiquitin-protein ligase atl59	670	64.7477	1866	162.256	387
Contig43382	59.6706	2.40999	6.78603e-07	4.28684e-05	uncharacterized loc101209674 isoform 1	859	39.2736	2762	113.624	818
Contig44750	25.6347	46.929	7.18321e-07	4.51971e-05	---NA---	6	0.399278	455	27.2442	562
Contig18702	33.9798	6.1909	7.31753e-07	4.59814e-05	chitin-inducible gibberellin-responsive protein 1-like	425	6.69528	3055	43.3042	2374	biosynthetic process, nucleobase-containing compound metabolic process,
Contig8250	108.21	1.58586	7.34609e-07	4.61304e-05	phenylalanine ammonia-lyase	8945	161.455	19788	321.375	2072	biosynthetic process, cellular process, secondary metabolic process, catabolic process,	cytoplasm,	catalytic activity,
Contig10908	94.8511	1.69633	7.43111e-07	4.66026e-05	ribosomal protein l28	3165	119.927	7558	257.685	987	translation, biological_process,	cellular_component, plasma membrane, cell wall, ribosome, cytosol, plastid,	structural molecule activity,
Contig27896	69.1669	2.09431	7.57327e-07	4.73691e-05	mitochondrial pyruvate carrier 1-like isoform 1	558	57.0182	1610	148.028	366	transport,	membrane, mitochondrion, plasma membrane, vacuole,
Contig55442	45.013	3.36615	7.84722e-07	4.89858e-05	transmembrane protein 230-like	562	18.5674	2364	70.275	1132
Contig82417	106.736	1.59229	7.85528e-07	4.90039e-05	PREDICTED: BI1-like protein-like	5932	157.901	13143	314.788	1405		membrane,
Contig2179	93.4295	1.70281	8.24837e-07	5.14224e-05	40s ribosomal protein s19	1149	117.408	2736	251.556	366	translation,	cellular_component, cell wall, ribosome, cytosol, nucleus,	structural molecule activity,
Contig80576	34.0576	5.97374	8.28324e-07	5.16059e-05	myosin-11-like isoform x1	151	7.00652	1045	43.6296	806
Contig97243	55.7965	2.54153	8.29392e-07	5.16386e-05	bag family molecular chaperone regulator 1	286	34.0641	951	101.918	314
Contig12625	73.165	1.99306	8.33862e-07	5.1832e-05	constans-like zinc finger protein	2861	66.4588	7894	164.995	1610
Contig7318	90.7792	1.72995	8.34135e-07	5.1832e-05	glutamate decarboxylase isoform3	637	109.784	1544	239.435	217	metabolic process, cellular process, biological_process,	nucleus, cytosol,	binding, catalytic activity,
Contig24895	97.5479	1.66205	8.39542e-07	5.21339e-05	gtp-binding protein sar1a-like	888	129.223	2071	271.173	257	transport,	Golgi apparatus, plasma membrane, membrane, plastid, cytosol, endoplasmic reticulum,	nucleotide binding,
Contig10105	34.3458	5.79106	8.54281e-07	5.28615e-05	cer1 protein	193	7.3205	1300	44.3676	986
Contig99810	43.8601	3.46858	8.54597e-07	5.28615e-05	mannose-6-phosphate isomerase	146	17.4449	627	67.4098	313	metabolic process,		catalytic activity,
Contig5296	61.6362	2.29545	8.5431e-07	5.28615e-05	ripening-related hydrolase-like protein	936	43.9768	2893	122.302	796	metabolic process,		hydrolase activity,
Contig12351	103.277	1.61077	8.83672e-07	5.44826e-05	glycine rich protein	8225	148.03	18543	300.285	2078
Contig44973	33.1138	6.39762	8.85708e-07	5.45727e-05	calmodulin-binding receptor-like cytoplasmic kinase 2-like isoform x3	38	6.26063	283	41.9527	227	multicellular organismal development, cellular protein modification process, metabolic process, cellular process,		nucleotide binding, kinase activity,
Contig38214	42.2114	3.67473	8.89795e-07	5.4789e-05	---NA---	111	15.6653	496	62.9848	265
Contig75747	52.2028	2.71241	9.23734e-07	5.67317e-05	myb-like protein x-like	272	28.9816	954	91.4621	351
Contig29242	75.0513	1.94477	9.23385e-07	5.67317e-05	glutathione s-transferase zeta class-like isoform 2	1798	70.9319	4890	173.58	948	metabolic process, cellular process,	cytoplasm,	transferase activity,
Contig32472	32.3619	6.80127	9.3093e-07	5.71368e-05	Uncharacterized protein isoform 1	160	5.69348	1262	40.407	1051
Contig18716	31.7898	7.1901	9.49776e-07	5.82182e-05	hypothetical protein CICLE_v10020320mg	78	5.24663	648	39.2193	556
Contig3814	41.9244	3.6833	9.5264e-07	5.8281e-05	calcium-dependent protein kinase 2	627	15.519	2808	62.5363	1511	cellular protein modification process, transport, cellular process, pollination, anatomical structure morphogenesis, cellular component organization, cell differentiation, cell growth, signal transduction, response to endogenous stimulus,	cytosol, plasma membrane,	binding, nucleotide binding, kinase activity,
Contig9057	56.2508	2.49059	9.52139e-07	5.8281e-05	glucan endo- -beta-glucosidase 13-like	383	35.2804	1252	103.771	406	carbohydrate metabolic process,		hydrolase activity,
Contig15439	88.1489	1.74889	9.54111e-07	5.83334e-05	---NA---	1012	103.128	2518	230.882	367
Contig94292	68.9427	2.06874	9.56905e-07	5.84666e-05	auxin-responsive protein iaa26-like	345	58.1201	985	149.308	222	signal transduction, response to endogenous stimulus, biosynthetic process, nucleobase-containing compound metabolic process,	nucleus,	protein binding,
Contig18263	37.2054	4.57399	1.03792e-06	6.32133e-05	feronia receptor-like kinase	287	10.5645	1546	51.2054	1016	cellular protein modification process, pollination, post-embryonic development, response to external stimulus, response to stress, response to biotic stimulus, metabolic process, cellular process,	cellular_component, cell wall,	kinase activity, nucleotide binding,
Contig20902	169.27	1.32757	1.04892e-06	6.38424e-05	40s ribosomal protein s9	3749	464.268	6600	735.422	302	translation, biological_process,	ribosome,	structural molecule activity, RNA binding,
Contig2631	34.6353	5.40824	1.0543e-06	6.41289e-05	leucine-rich repeat transmembrane protein kinase	230	8.03905	1447	45.5077	1070	biological_process,		kinase activity,
Contig38168	24.3583	74.7099	1.11702e-06	6.78568e-05	---NA---	2	0.128079	444	25.5841	584
Contig17714	30.1685	8.29644	1.13837e-06	6.90654e-05	PREDICTED: uncharacterized protein LOC100259118	148	4.20278	1417	36.2063	1317
Contig8296	31.9375	6.72949	1.14101e-06	6.91814e-05	probable protein phosphatase 2c 63-like	320	5.68807	2496	39.9207	2104	cellular protein modification process,		binding, hydrolase activity,
Contig27283	36.5804	4.66238	1.1491e-06	6.96251e-05	receptor like protein kinase -like	266	10.1719	1454	50.0294	978	cellular protein modification process, cellular process, response to stress, response to external stimulus, response to biotic stimulus, response to endogenous stimulus, metabolic process,	plasma membrane,	kinase activity, nucleotide binding,
Contig19064	59.6222	2.31561	1.14979e-06	6.96251e-05	phosphate transporter 4	2019	41.926	6241	116.611	1801	transport, cellular process, response to endogenous stimulus,	vacuole, Golgi apparatus, cellular_component, membrane, nucleus,	transporter activity,
Contig22634	42.5419	3.49566	1.17536e-06	7.10828e-05	gdsl esterase lipase at1g74460-like	464	16.8151	1993	64.9871	1032	lipid metabolic process,		hydrolase activity,
Contig99404	42.0575	3.55285	1.19628e-06	7.22098e-05	---NA---	88	16.2927	382	63.6373	202
Contig38772	52.3118	2.6369	1.21961e-06	7.35715e-05	---NA---	384	30.362	1311	93.2699	473
Contig74868	35.8214	4.80569	1.26089e-06	7.58688e-05	---NA---	111	9.60948	624	48.6072	432
Contig99957	39.9236	3.85054	1.27342e-06	7.65746e-05	unnamed protein product	101	13.99	469	58.4533	270
Contig12215	52.0703	2.63148	1.3195e-06	7.90951e-05	stress-associated endoplasmic reticulum protein 2-like isoform 2	1214	30.3289	4137	92.9958	1497	response to stress,	endoplasmic reticulum,
Contig49401	64.3094	2.14307	1.32254e-06	7.92272e-05	seed maturation protein lea 4	554	51.54	1612	134.939	402
Contig7578	84.4938	1.76294	1.36085e-06	8.14709e-05	aldo-keto reductase, putative	3304	97.6038	8275	219.955	1266	biological_process, metabolic process,	cytosol,	catalytic activity,
Contig17621	117.568	1.49477	1.3693e-06	8.18738e-05	elongation factor	5828	210.185	11873	385.284	1037	translation,
Contig22204	27.792	11.1724	1.44035e-06	8.59056e-05	mads-box protein	82	2.74796	1062	32.0229	1116	biosynthetic process, nucleobase-containing compound metabolic process,	nucleus, intracellular,	sequence-specific DNA binding transcription factor activity, DNA binding, protein binding,
Contig38735	23.1677	#DIV/0!	1.48452e-06	8.82077e-05	coenzyme f420 hydrogenase subunit gamma	0	0	502	23.86	708
Contig12705	42.9961	3.33506	1.49016e-06	8.84598e-05	mads domain transcription factor	698	18.028	2891	67.1861	1448	biosynthetic process, nucleobase-containing compound metabolic process,	nucleus, intracellular,	sequence-specific DNA binding transcription factor activity, DNA binding, protein binding,
Contig59759	51.257	2.6484	1.49062e-06	8.84598e-05	auxin-induced in root cultures protein 12	1590	29.5402	5441	90.9567	2013		membrane,
Contig82316	45.9882	3.02538	1.50607e-06	8.93207e-05	---NA---	188	22.0408	714	75.3195	319
Contig43948	29.1797	8.66015	1.50713e-06	8.93277e-05	hypothetical protein POPTR_0004s00960g	146	3.86978	1458	34.772	1411
Contig95223	81.5618	1.79077	1.52669e-06	9.04306e-05	b-cell receptor-associated protein 31-like	2073	91.6409	5228	207.953	846	transport,	cellular_component, membrane, vacuole, endoplasmic reticulum,
Contig468	29.4481	8.2852	1.53347e-06	9.07758e-05	PREDICTED: uncharacterized protein LOC100244739	38	4.10741	363	35.3045	346
Contig98163	30.9311	6.86166	1.56795e-06	9.26439e-05	---NA---	61	5.39324	482	38.3448	423
Contig27945	22.9956	#DIV/0!	1.6235e-06	9.5747e-05	signal transduction protein with efhand domain	0	0	335	23.683	476
Contig23313	63.7344	2.12532	1.66211e-06	9.79029e-05	---NA---	491	51.8727	1418	134.795	354
Contig43938	64.2912	2.10977	1.66663e-06	9.79869e-05	ras-related protein rab11c-like	963	52.9636	2756	136.386	680	signal transduction, transport,	cytoplasm, cellular_component, plasma membrane, cytosol,	nucleotide binding,
Contig46237	73.735	1.9029	1.67407e-06	9.83632e-05	minor allergen alt a 7-like	1120	72.9737	2976	174.47	574	nucleobase-containing compound metabolic process, biosynthetic process, metabolic process,	cellular_component, plasma membrane,	catalytic activity, nucleotide binding,
Contig69227	50.8528	2.63153	1.75339e-06	0.000102769	expressed protein	320	29.623	1089	90.7081	404
Contig32159	39.3169	3.76914	1.77012e-06	0.000103686	senescence-associated carboxylesterase 101-like isoform x1	1233	14.1712	5606	57.9743	3254			hydrolase activity,
Contig14535	51.4091	2.59482	1.78952e-06	0.000104629	patatin-related family protein	171	30.5992	575	92.5809	209	lipid metabolic process,		hydrolase activity,
Contig16486	47.1897	2.86078	1.84962e-06	0.000108017	dolichyl-diphosphooligosaccharide--protein glycosyltransferase subunit 4a-like isoform 1	554	24.4041	2003	79.3913	849
Contig22265	40.386	3.55087	1.95558e-06	0.000113778	PREDICTED: uncharacterized protein LOC102590049 isoform X1	396	15.7219	1706	60.9436	942	multicellular organismal development, biological_process,	plastid,
Contig98915	57.2476	2.30749	1.96157e-06	0.000114057	o-fucosyltransferase family protein	747	40.6062	2299	112.448	688		Golgi apparatus,	transferase activity,
Contig24526	44.042	3.09504	2.06551e-06	0.000119954	glutathione peroxidase domain partial	318	20.505	1232	71.4797	580	response to stress, metabolic process, response to abiotic stimulus, cellular process,	plastid, membrane, thylakoid,	catalytic activity,
Contig28629	43.5884	3.13602	2.08837e-06	0.000121207	fgenesh protein 16	924	19.8945	3626	70.247	1737	biosynthetic process,		transferase activity,
Contig21347	25.6209	15.3093	2.12414e-06	0.000123058	---NA---	28	1.75406	508	28.6345	597
Contig16066	67.2664	2.00371	2.1236e-06	0.000123058	60s ribosomal protein l22	1909	60.504	5273	150.375	1180
Contig53359	146.72	1.36161	2.12721e-06	0.00012316	40s ribosomal protein s24-like isoform x1	3105	372.192	5632	607.446	312
Contig43864	54.5114	2.40219	2.13669e-06	0.000123634	---NA---	429	36.2171	1359	103.232	443
Contig44621	38.5974	3.78268	2.14818e-06	0.000124223	protein lurp-one-related 8-like	515	13.8565	2352	56.9406	1390
Contig56575	95.0794	1.61814	2.15392e-06	0.000124479	reticulon-like protein b1-like	1480	135.001	3343	274.38	410	cellular component organization, cellular process,	membrane, endoplasmic reticulum, vacuole, Golgi apparatus, cellular_component, plasma membrane,
Contig82120	24.5067	22.7074	2.16856e-06	0.000125181	---NA---	6	1.04369	170	26.6079	215
Contig18968	34.7262	4.65234	2.1687e-06	0.000125181	---NA---	86	9.6877	469	47.5373	332
Contig6764	37.3038	4.01636	2.1775e-06	0.000125613	nac transcription factor	112	12.4294	537	53.6221	337	biosynthetic process, nucleobase-containing compound metabolic process,		DNA binding,
Contig24656	33.3626	5.08769	2.21085e-06	0.000127459	avr9 cf-9 rapidly elicited protein partial	82	8.35619	484	44.3792	367
Contig17954	24.3118	23.4233	2.30646e-06	0.000132569	---NA---	7	0.995412	206	26.3579	263
Contig13466	35.9841	4.25619	2.3409e-06	0.000134339	---NA---	69	11.1711	347	50.5495	231
Contig70866	40.4147	3.45996	2.3415e-06	0.000134339	salt tolerance protein	279	16.2529	1176	61.6413	642
Contig35869	30.4346	6.44475	2.38241e-06	0.000136439	major facilitator superfamily protein	134	5.70133	996	38.1303	879
Contig37002	42.7673	3.16898	2.39189e-06	0.0001369	probable serine threonine-protein kinase at1g18390-like	652	19.2608	2577	68.4984	1266	cellular protein modification process, metabolic process, cellular process,	plasma membrane,	nucleotide binding, kinase activity,
Contig32559	25.4408	14.8881	2.40778e-06	0.000137643	membrane protein	10	1.79803	176	28.474	208
Contig18739	30.2361	6.5395	2.43653e-06	0.000139203	---NA---	34	5.57705	256	37.7837	228
Contig8726	25.9822	12.6503	2.488e-06	0.000141888	developmental protein sepallata 1-like isoform x4	23	2.21695	340	29.4881	388
Contig4	36.9515	3.99997	2.49337e-06	0.000142109	probable trehalose-phosphate phosphatase j-like	696	12.3774	3327	53.237	2103	metabolic process,
Contig9763	22.6183	97.3403	2.51034e-06	0.00014299	---NA---	0	0	237	23.526	339
Contig14971	87.9296	1.67202	2.56342e-06	0.000145926	proteasome subunit beta type	3048	115.494	7153	243.877	987	protein metabolic process, catabolic process, cellular process,	intracellular, membrane, vacuole, nucleus, cytosol,	hydrolase activity,
Contig89793	26.2665	11.6285	2.57873e-06	0.00014671	---NA---	38	2.47159	514	30.0812	575
Contig19609	90.2354	1.64876	2.58072e-06	0.000146735	seed maturation protein pm37	1729	122.236	4015	255.405	529	protein metabolic process, cellular process, response to stress, response to abiotic stimulus,		binding, protein binding, nucleotide binding,
Contig15635	26.1007	11.9821	2.61512e-06	0.000148602	hypothetical protein SORBIDRAFT_02g038356	56	2.37454	781	29.7977	882
Contig14410	28.9884	7.37	2.63969e-06	0.000149908	glycerophosphodiester phosphodiesterase gde1-like	120	4.64584	1015	35.3581	966	carbohydrate metabolic process, cellular process, catabolic process, lipid metabolic process,		hydrolase activity,
Contig28738	64.577	2.03708	2.65171e-06	0.000150411	selenoprotein family protein	652	56.3145	1825	141.832	433			binding,
Contig97703	35.2873	4.28542	2.81999e-06	0.000159291	gata transcription factor 8-like isoform x1	269	10.876	1361	49.5126	925	biosynthetic process, nucleobase-containing compound metabolic process,	nucleus, intracellular,	sequence-specific DNA binding transcription factor activity, DNA binding, binding,
Contig20540	38.911	3.5808	2.83802e-06	0.000160214	phenylalanine ammonia-lyase	180	14.9929	781	58.5335	449	response to stress, response to abiotic stimulus, biosynthetic process, cellular process, secondary metabolic process, catabolic process, multicellular organismal development, metabolic process,	cytosol,	catalytic activity,
Contig31073	39.3227	3.51106	2.88787e-06	0.000162835	pollen_ole_e_i-domain containing protein	153	15.5491	652	59.621	368		extracellular region,
Contig38412	25.2779	13.896	2.89591e-06	0.000163095	---NA---	35	1.93348	572	28.432	677
Contig21094	69.6517	1.91617	2.89501e-06	0.000163095	hypothetical protein AMTR_s00036p00193790	1171	68.1093	3128	163.703	643
Contig60927	22.5387	67.5524	2.90029e-06	0.000163245	hypothetical protein GLAREA_00401	2	0.136742	383	23.5619	547
Contig95081	36.9209	3.90841	2.90591e-06	0.000163464	uncharacterized loc101208066	179	12.7513	836	53.5854	525
Contig31277	46.8729	2.74877	2.9222e-06	0.000164186	predicted protein	318	25.6866	1113	80.8936	463
Contig71644	22.0952	166.275	2.97705e-06	0.00016707	coiled-coil domain containing protein	0	0	434	22.8554	639
Contig46401	90.2311	1.63784	2.99115e-06	0.000167663	cinnamyl alcohol dehydrogenase	1369	124.27	3163	258.346	412	metabolic process, cellular process,	cytosol, cellular_component, Golgi apparatus, plasma membrane,	catalytic activity, binding,
Contig72857	74.7445	1.81529	3.27504e-06	0.000182689	transcription factor iia small subunit	604	81.8443	1530	186.544	276	nucleobase-containing compound metabolic process, biosynthetic process, translation,	nucleoplasm, ribosome,	translation factor activity, nucleic acid binding,
Contig19779	37.8507	3.66709	3.30435e-06	0.000184133	hypothetical protein 0_16046_01	523	14.1634	2314	56.3858	1381	response to abiotic stimulus, reproduction, post-embryonic development, embryo development, multicellular organismal development, response to stress,	plastid,
Contig59264	37.0517	3.79006	3.38991e-06	0.000188679	uncharacterized protein LOC100383991	125	13.3187	567	54.3595	351	growth, response to stress, response to abiotic stimulus,	cytosol, cellular_component, cell wall, Golgi apparatus,
Contig1743	41.3817	3.17907	3.39666e-06	0.000188895	tetraketide alpha-pyrone reductase 1-like	1018	18.5447	4024	65.9582	2053	anatomical structure morphogenesis, cellular component organization, biosynthetic process, multicellular organismal development, cellular process, reproduction, post-embryonic development, metabolic process,	endoplasmic reticulum,	catalytic activity, binding,
Contig53357	97.1217	1.56937	3.48934e-06	0.000193307	non-functional nadph-dependent codeinone reductase 2-like	8705	149.27	19125	295.084	2181	metabolic process,		catalytic activity, transferase activity,
Contig29030	53.7868	2.3332	3.51078e-06	0.000194382	hypothetical protein CARUB_v10024360mg	1551	37.5686	4765	103.852	1544	metabolic process,	mitochondrion, intracellular, membrane,
Contig39847	27.7748	7.86788	3.51786e-06	0.00019466	cysteine-rich receptor-like protein kinase 8-like	59	4.10902	533	33.4005	537
Contig7217	46.6982	2.70735	3.52516e-06	0.000194934	probable lrr receptor-like serine threonine-protein kinase rkf3-like	1432	26.1246	4955	81.3373	2050	cellular protein modification process,		nucleotide binding, kinase activity,
Contig13583	59.1737	2.14174	3.52691e-06	0.000194934	pleiotropic drug resistance protein 1-like	1965	47.535	5699	124.048	1546	transport, cellular process, response to stress, nucleobase-containing compound metabolic process, catabolic process,	membrane,	hydrolase activity, transporter activity, nucleotide binding,
Contig43388	22.9453	30.7091	3.54145e-06	0.000195624	---NA---	10	0.649289	419	24.4789	576
Contig97901	63.4234	2.0241	3.57516e-06	0.000197257	3-ketoacyl- thiolase	725	56.1373	2007	139.83	483	metabolic process,		transferase activity,
Contig29943	33.3938	4.57886	3.68349e-06	0.000202763	immunoglobulin g heavy chain variable partial	66	9.53026	352	45.7344	259
Contig22991	50.4484	2.47531	3.69419e-06	0.000203234	pyrrolidone-carboxylate peptidase isoform 1	682	32.3272	2196	93.6602	789	protein metabolic process,		hydrolase activity,
Contig45552	38.9502	3.43109	3.78533e-06	0.000207767	tetrahydrofolate partial	236	15.903	983	59.6019	555
Contig99215	27.6743	7.76516	3.80604e-06	0.000208662	hypothetical protein PRUPE_ppa011867mg	47	4.15545	419	33.3329	423		cytoplasm, intracellular,
Contig19629	54.6117	2.28327	3.83298e-06	0.000210018	zinc finger	2032	39.5395	6149	107.659	1922
Contig19342	51.7446	2.40409	3.83696e-06	0.000210115	conserved hypothetical protein	1499	34.563	4725	98.0281	1622
Contig5995	23.8192	18.0484	3.88945e-06	0.000212622	histone h3	21	1.32666	460	26.1478	592	response to stress, DNA metabolic process, cellular component organization,	intracellular, nucleus,	DNA binding, protein binding,
Contig1471	41.2184	3.13596	3.95278e-06	0.000215712	non-specific lipid transfer protein	201	18.8401	784	66.1215	399
Contig33443	98.3038	1.55159	4.01892e-06	0.000218818	glutamate decarboxylase 4 isoform 1	3684	156.211	7959	303.661	882	metabolic process, cellular process,	nucleus, cytosol,	binding, catalytic activity,
Contig99607	30.8974	5.40408	4.03395e-06	0.000219511	---NA---	70	7.17242	438	40.3814	365
Contig32925	46.3433	2.6869	4.12687e-06	0.000224182	---NA---	214	26.2406	735	81.0937	305
Contig43293	45.9235	2.71444	4.14286e-06	0.000224922	cytochrome b5	442	25.6683	1523	79.5818	644	response to external stimulus, response to stress, response to biotic stimulus, metabolic process,	membrane, endoplasmic reticulum,	binding,
Contig19973	38.9144	3.3767	4.2855e-06	0.000232135	hypothetical protein POPTR_0005s17010g	1642	16.203	6754	59.9683	3790
Contig4156	35.7305	3.88846	4.33001e-06	0.000234331	cytochrome p450 94a1-like	860	12.4326	3982	51.797	2587	multicellular organismal development, flower development, metabolic process, response to stress,		binding, catalytic activity,
Contig1827	23.1713	20.931	4.45471e-06	0.000240615	---NA---	12	1.07882	312	25.2384	416
Contig13620	33.0757	4.48862	4.53611e-06	0.000244872	hypothetical protein POPTR_0007s04191g	345	9.66492	1808	45.574	1335
Contig35472	95.4959	1.56437	4.54157e-06	0.000245028	---NA---	1133	148.158	2494	293.447	286
Contig10156	51.3315	2.38089	4.67205e-06	0.000251639	l2 protein	271	34.8287	847	97.9468	291
Contig99969	54.3269	2.25302	4.77002e-06	0.00025677	---NA---	240	40.2501	717	108.197	223
Contig71697	51.228	2.381	4.77402e-06	0.00025684	mitochondrial import inner membrane translocase subunit tim8-like	669	34.7499	2090	97.6818	720	transport,	mitochondrion,	binding,
Contig3721	56.5135	2.17552	4.78371e-06	0.000257216	protease inhibitor family protein	520	44.4007	1512	116.166	438
Contig33156	20.8724	#DIV/0!	4.90871e-06	0.000263788	cytochrome oxidase subunit 2	0	0	242	21.3742	381	transport, cellular process,	membrane,
Contig68730	57.3247	2.14266	4.9804e-06	0.000267489	cationic peroxidase	1468	46.1748	4250	120.284	1189	metabolic process, response to stress,		binding, catalytic activity,
Contig34586	52.9769	2.29443	5.05364e-06	0.000271269	proteasome subunit beta	477	38.1999	1439	103.692	467	protein metabolic process, catabolic process, cellular process,	intracellular, plasma membrane, membrane, vacuole, nucleus, cytosol, extracellular region,	hydrolase activity,
Contig11917	37.3079	3.5179	5.11673e-06	0.000274501	chaperone protein dnaj chloroplastic-like	162	14.7412	690	56.4946	411
Contig22032	20.7713	#DIV/0!	5.17478e-06	0.000277155	GG21673	0	0	467	21.2653	739
Contig7735	22.3266	27.7086	5.17497e-06	0.000277155	cytochrome c	9	0.720752	331	23.8512	467	generation of precursor metabolites and energy, nucleobase-containing compound metabolic process,	mitochondrion, membrane,	molecular_function, binding,
Contig44476	35.3426	3.84211	5.24606e-06	0.000280362	protein-tyrosine-phosphatase mkp1-like isoform x3	907	12.4939	4147	51.4001	2715	cellular protein modification process, metabolic process, cellular process,		hydrolase activity,
Contig17901	22.9681	19.3043	5.35492e-06	0.000285506	---NA---	11	1.1754	261	25.0941	350
Contig91226	39.2961	3.22284	5.41181e-06	0.000288215	60s ribosomal protein l18a-1	229	17.372	905	61.7734	493
Contig97756	46.4457	2.60257	5.47898e-06	0.000291629	calcineurin b-like-interacting protein kinase	630	27.6218	2109	83.2008	853	metabolic process, cellular process,		kinase activity, nucleotide binding,
Contig4860	35.5331	3.76781	5.57641e-06	0.000296483	serine-threonine protein plant-	635	12.8857	2852	52.0744	1843	cellular protein modification process, catabolic process, cellular process,		nucleotide binding, kinase activity,
Contig37870	23.0993	17.4516	5.67197e-06	0.000301042	tetraketide alpha-pyrone reductase 2-like isoformx1	37	1.33439	782	25.3763	1037	anatomical structure morphogenesis, cellular component organization, biosynthetic process, multicellular organismal development, cellular process,	cytosol,	binding, catalytic activity,
Contig50952	54.5373	2.21364	5.66644e-06	0.000301042	mitochondrial import receptor subunit tom5	308	41.5845	910	110.551	277
Contig87018	95.3823	1.5506	5.67483e-06	0.000301042	ubiquitin-conjugating enzyme e2 variant 1d-like	2022	151.545	4394	296.319	499	metabolic process,		catalytic activity,
Contig26885	57.1094	2.12697	5.70676e-06	0.000302566	protein kinase chloroplast	2782	46.6148	8008	120.734	2232	cellular protein modification process, response to external stimulus, response to stress, response to biotic stimulus, metabolic process, cellular process,	nucleolus, cytoplasm, plasma membrane,	kinase activity, nucleotide binding,
Contig971	21.3347	55.0958	5.73625e-06	0.00030396	short chain dehydrogenase reductase family protein	2	0.198403	250	22.3151	377
Contig54534	23.0115	17.7503	5.78754e-06	0.000306507	---NA---	14	1.30245	302	25.2802	402
Contig39666	33.5302	4.16471	5.82007e-06	0.000308058	plastid movement impaired 2	93	10.7349	456	47.3609	324
Contig9749	87.1939	1.61529	5.90824e-06	0.000312377	acc oxidase 2	2893	124.363	6588	254.82	870	metabolic process,		catalytic activity,
Contig16070	66.8361	1.88375	6.01053e-06	0.00031708	rubber elongation factor family protein	6687	67.7193	17558	159.991	3693	translation,	vacuole, ribosome,	translation factor activity, nucleic acid binding,
Contig23579	39.7996	3.11619	6.08148e-06	0.000320289	dc1 domain-containing protein	213	18.3972	820	63.7273	433	cellular homeostasis,
Contig7277	31.2719	4.77819	6.12631e-06	0.000322471	transcription factor 1	263	8.46467	1461	42.3101	1162
Contig43651	87.7007	1.60758	6.1579e-06	0.000323776	ribosomal protein s27	2238	126.625	5081	258.671	661	translation, biological_process,	nucleolus, cellular_component, plasma membrane, cell wall, ribosome, cytosol,	binding, structural molecule activity,
Contig17549	22.3768	21.7169	6.25997e-06	0.000328778	---NA---	8	0.990703	217	24.1798	302
Contig86	34.1012	3.97201	6.3338e-06	0.000332472	atp synthase subunit alpha	74	11.5796	348	48.9983	239	transport, cellular process, generation of precursor metabolites and energy, biosynthetic process, nucleobase-containing compound metabolic process, catabolic process,	membrane, vacuole, plastid, nucleolus, intracellular, mitochondrion,	hydrolase activity, transporter activity, binding, RNA binding, nucleotide binding,
Contig36637	20.3076	#DIV/0!	6.59311e-06	0.000345511	---NA---	0	0	418	20.808	676
Contig95049	98.6073	1.51827	6.6243e-06	0.000346954	14-3-3 protein 32kda endonuclease	2063	166.281	4378	317.51	464	nucleobase-containing compound metabolic process,		nuclease activity, protein binding,
Contig4646	35.225	3.70167	6.82512e-06	0.000357079	---NA---	183	13.0861	808	51.9888	523
Contig9672	67.7484	1.85203	6.82434e-06	0.000357079	palmitoyl-monogalactosyldiacylglycerol delta-7 desaturase	910	71.0504	2354	165.375	479	biosynthetic process, cellular process, lipid metabolic process, metabolic process, generation of precursor metabolites and energy, response to abiotic stimulus, photosynthesis, response to external stimulus, response to stress, response to biotic stimulus,	membrane, thylakoid, plastid,	catalytic activity,
Contig95415	21.0039	53.0888	6.87594e-06	0.000359539	copia protein	4	0.209812	465	21.9464	713
Contig29426	21.1911	40.7013	7.06692e-06	0.000369119	lipid binding	8	0.369373	537	22.3095	810
Contig35856	42.1106	2.83334	7.19457e-06	0.000375374	nam-like protein	143	22.2836	510	71.5087	240
Contig26986	25.6644	8.26423	7.25731e-06	0.00037844	low quality protein: extracellular ribonuclease le-like	43	3.58165	408	30.5783	449	response to stress, biosynthetic process, nucleobase-containing compound metabolic process, response to extracellular stimulus, cell communication,	plasma membrane, cell wall, extracellular region,	RNA binding, nuclease activity,
Contig98566	189.676	1.23669	7.39015e-06	0.000384944	stem-specific protein	8598	771.12	12070	974.027	417
Contig25214	34.2351	3.83188	7.48468e-06	0.000389228	hypothetical protein L484_014003	520	12.1852	2361	49.7809	1596
Contig10942	25.8599	7.91279	7.51514e-06	0.000390598	short chain alcohol dehydrogenase-like protein	63	3.80022	572	31.0459	620	metabolic process,
Contig38715	115.329	1.42086	7.5205e-06	0.000390663	reticuline oxidase	9551	246.684	18076	420.081	1448	response to stress, reproduction, post-embryonic development, embryo development, cellular component organization, cell differentiation, multicellular organismal development, metabolic process, biosynthetic process, cellular process,	cellular_component, cell wall,	nucleotide binding, catalytic activity,
Contig20073	25.5831	8.21018	7.63132e-06	0.000396203	desacetoxyvindoline 4-hydroxylase	33	3.59816	311	30.5117	343
Contig98155	55.6583	2.12259	7.69948e-06	0.000399524	---NA---	517	45.6021	1475	117.065	424
Contig48898	77.1183	1.70045	7.71909e-06	0.000400322	PREDICTED: uncharacterized protein LOC102605760	715	96.8852	1728	210.685	276	signal transduction, response to endogenous stimulus, response to external stimulus, response to biotic stimulus, response to stress, biosynthetic process, cellular process,
Contig20991	27.1223	6.57178	7.9135e-06	0.000409511	40s ribosomal protein s18	91	4.9756	683	33.6019	684
Contig23269	32.3453	4.21494	7.9868e-06	0.000413079	cinnamyl alcohol dehydrogenase	118	10.2392	582	45.4407	431
Contig30232	25.668	7.92924	8.07867e-06	0.000417376	adipocyte plasma membrane-associated protein	65	3.76306	591	30.7861	646	biosynthetic process, cellular process, lipid metabolic process,	membrane, vacuole, endoplasmic reticulum,	catalytic activity,
Contig42399	47.8854	2.41968	8.24234e-06	0.000425138	nucleotide-sugar transporter family protein	401	31.9085	1261	90.2853	470	transport,	endosome, Golgi apparatus, plasma membrane,	transporter activity,
Contig93857	37.7537	3.22094	8.30783e-06	0.00042795	---NA---	143	16.7651	563	59.3906	319
Contig5083	40.6449	2.9118	8.31036e-06	0.00042795	dynein light chain flagellar outer	435	20.7243	1579	67.6881	785
Contig3788	28.2882	5.70139	8.39315e-06	0.000431979	conserved protein	41	6.13344	269	36.2086	250
Contig94113	88.2449	1.57956	8.46288e-06	0.000435332	isopentenyl pyrophosphate partial	3190	133.898	7081	267.434	891	biosynthetic process, lipid metabolic process, cellular process,		hydrolase activity, catalytic activity,
Contig94615	66.693	1.84586	8.48593e-06	0.000436045	cysteine protease inhibitor family protein	668	70.3734	1726	163.611	355	protein metabolic process,		enzyme regulator activity, hydrolase activity,
Contig14593	21.1036	31.9622	8.4938e-06	0.000436214	---NA---	3	0.544646	137	22.3796	206
Contig18738	22.0494	18.7109	8.54263e-06	0.000438485	PREDICTED: uncharacterized protein LOC102283972	10	1.16508	229	24.0066	321
Contig66598	48.5782	2.37482	8.63985e-06	0.000443236	peroxidase 4-like	352	33.2436	1093	92.8805	396	metabolic process, response to stress,		binding, catalytic activity,
Contig41190	19.777	#DIV/0!	8.70153e-06	0.000446159	---NA---	0	0	249	20.2395	414
Contig22074	33.4818	3.87503	8.84297e-06	0.000452678	zinc finger protein zat10-like	308	11.742	1413	48.47	981	response to abiotic stimulus, response to stress,
Contig145	26.4537	6.87357	8.89831e-06	0.000455266	mannan endo- -beta-mannosidase 6-like	339	4.59358	2667	32.5172	2760	carbohydrate metabolic process,		hydrolase activity,
Contig16077	22.0355	17.6661	9.18093e-06	0.000468968	peroxidase 73	48	1.2475	1029	24.0633	1439	response to stress, response to abiotic stimulus, metabolic process,	cytoplasm,	binding, catalytic activity,
Contig46158	33.568	3.82833	9.23247e-06	0.000471347	heat shock protein hsp20	372	11.9625	1689	48.8708	1163
Contig98768	117.912	1.40005	9.24634e-06	0.000471802	---NA---	1847	264.659	3454	445.33	261
Contig98338	40.7619	2.8585	9.37651e-06	0.000477418	---NA---	134	21.3254	480	68.7342	235
Contig97500	53.1248	2.1704	9.48105e-06	0.000482243	transcription factor iia small subunit	532	41.9753	1542	109.473	474	nucleobase-containing compound metabolic process, biosynthetic process, translation,	nucleoplasm, ribosome,	translation factor activity, nucleic acid binding,
Contig25127	21.9292	17.903	9.50089e-06	0.000482975	dnaj homolog subfamily b member 7	40	1.22119	871	23.9266	1225
Contig17811	20.7506	34.5712	9.62656e-06	0.000488641	calcium-transporting atpase 13 family protein	3	0.471416	155	21.9157	238	transport, cellular process, nucleobase-containing compound metabolic process, catabolic process,	membrane, endoplasmic reticulum,	binding, hydrolase activity, transporter activity, nucleotide binding,
Contig29538	20.9237	30.1992	9.63432e-06	0.000488641	hypothetical protein POPTR_0005s20850g	20	0.584817	844	22.2061	1279
Contig28097	26.5246	6.64239	9.62942e-06	0.000488641	calcium binding protein	54	4.79703	410	32.7719	421	biological_process, anatomical structure morphogenesis, cellular component organization, cell differentiation, multicellular organismal development,		binding,
Contig32753	19.5768	#DIV/0!	9.66272e-06	0.000489369	hypothetical protein CRE_23333	0	0	150	20.0304	252
Contig32558	57.624	2.02501	9.91727e-06	0.000501725	copper ion binding isoform 1	1487	51.4929	4089	127.407	1080	nucleobase-containing compound metabolic process, metabolic process,	mitochondrion, intracellular, membrane,	enzyme regulator activity,
Contig39438	19.5233	#DIV/0!	9.9371e-06	0.000502461	mads box protein	0	0	130	19.9756	219	biosynthetic process, nucleobase-containing compound metabolic process,	nucleus, intracellular,	sequence-specific DNA binding transcription factor activity,
Contig52536	33.3209	3.80381	1.03333e-05	0.000520154	predicted protein	107	11.9811	482	48.5624	334
Contig12177	19.4321	#DIV/0!	1.04232e-05	0.000523417	hypothetical protein BofuT4_P022070.1	0	0	921	19.8926	1558
Contig39882	38.6446	3.01843	1.05358e-05	0.000528516	signal peptidase complex subunit 3b-like	542	18.6823	2023	62.7431	1085	protein metabolic process, cellular process,	cellular_component, cell wall, plastid, endoplasmic reticulum, membrane,
Contig14884	42.929	2.64642	1.06891e-05	0.000535358	gibberellin receptor 1b	734	25.0236	2468	75.7074	1097	signal transduction, response to endogenous stimulus, anatomical structure morphogenesis, flower development, biosynthetic process, carbohydrate metabolic process,		hydrolase activity,
Contig34876	26.1628	6.71371	1.07137e-05	0.000536308	ankyrin repeat family protein isoform 1	34	4.67488	261	32.2902	272
Contig2433	80.1869	1.6371	1.07367e-05	0.000537173	protein disulfide isomerase	2633	111.142	6082	231	886	metabolic process, cellular process,		transferase activity, catalytic activity,
Contig2774	43.6351	2.59551	1.08016e-05	0.000539854	mitochondrial import inner membrane translocase subunit tim10-like	373	26.1233	1234	77.7631	534	transport, cellular component organization, cellular process,	mitochondrion,	binding,
Contig19269	23.1915	11.0795	1.08705e-05	0.000543012	hypothetical protein CICLE_v10028186mg	40	2.29091	513	26.4365	653
Contig6943	36.8961	3.20195	1.09654e-05	0.000546888	conserved hypothetical protein	127	16.5494	496	58.1567	287
Contig35099	33.7745	3.67346	1.10464e-05	0.00055064	copper resistance protein	76	12.689	332	49.8758	224
Contig29511	25.2302	7.52296	1.11122e-05	0.000553631	---NA---	58	3.92961	500	30.4811	552
Contig13485	30.1221	4.56115	1.12319e-05	0.00055921	hypothetical protein BMS_3082	65	8.65102	344	41.1957	281
Contig11863	21.5101	18.1493	1.13844e-05	0.000566109	polygalacturonase inhibiting family protein	24	1.17484	532	23.4325	764
Contig54307	33.0609	3.79166	1.13943e-05	0.000566201	unknown	270	11.9359	1213	48.2492	846	response to abiotic stimulus, transport, cellular process,		transporter activity,
Contig129	51.1609	2.20248	1.17007e-05	0.000579	heavy metal-associated isoprenylated plant protein 26-like	1043	39.521	3036	103.51	987	transport, response to stress, response to abiotic stimulus,	cellular_component,	binding,
Contig50063	22.4941	12.3932	1.21768e-05	0.000601309	wrky transcription factor 46	19	1.9468	275	25.3536	365
Contig38664	19.1289	#DIV/0!	1.22173e-05	0.000602681	---NA---	0	0	240	19.6026	412
Contig16961	26.8169	5.96368	1.2305e-05	0.000606693	major latex protein homolog	49	5.51974	334	33.8539	332	biological_process,
Contig39785	117.332	1.38904	1.23167e-05	0.000606956	Piso0_001294	3562	268.039	6683	452.496	497
Contig27756	27.1942	5.7275	1.2339e-05	0.000607738	conserved hypothetical protein	54	5.87078	355	34.7272	344
Contig34370	36.1148	3.24695	1.2352e-05	0.000607883	calcium-dependent lipid-binding domain-containing protein	142	15.9479	560	56.5905	333	response to stress, cell death, biosynthetic process, transport, cellular component organization,
Contig44860	22.1	13.6373	1.25317e-05	0.000615952	pectinmethylesterase inhibitor 2	38	1.70608	610	24.6425	833
Contig11323	42.3767	2.6375	1.25499e-05	0.000616212	probable peptide transporter at1g52190-like	259	24.8368	867	74.8091	390	transport,	membrane,	transporter activity,
Contig71437	19.2892	146.268	1.28857e-05	0.000631392	disease resistance protein rga4	0	0	263	19.8882	445
Contig27594	52.9835	2.11985	1.29385e-05	0.000633449	cucumber peeling	455	43.7444	1288	111.421	389
Contig24815	105.471	1.43984	1.2941e-05	0.000633449	peroxidase 42-like	2122	212.763	4188	377.831	373	metabolic process, response to stress,		binding, catalytic activity,
Contig21763	26.4319	6.11807	1.30339e-05	0.000637668	galactinol synthase	195	5.277	1362	33.1641	1382	response to stress, response to abiotic stimulus, biosynthetic process, carbohydrate metabolic process, response to endogenous stimulus,	cytoplasm, nucleus,	binding, transferase activity,
Contig97090	27.1941	5.63494	1.30906e-05	0.000639455	hypothetical protein PRUPE_ppa013598mg	133	5.98565	860	34.8255	831
Contig51210	39.8958	2.81715	1.31187e-05	0.000640495	AT4G24960	230	21.3444	810	67.6363	403
Contig9058	40.9564	2.72845	1.31569e-05	0.000642033	glucan endo- -beta-glucosidase 12-like	268	22.9358	923	71.0755	437	metabolic process,		hydrolase activity,
Contig92525	46.3738	2.3862	1.31745e-05	0.000642562	unknown	551	31.6542	1707	88.2373	651
Contig33983	24.9443	7.35898	1.32348e-05	0.000645171	pathogenesis-related protein	26	3.98514	219	30.2033	244
Contig95069	77.2407	1.6508	1.33036e-05	0.000647861	flavodoxin-like quinone reductase 1	1444	104.054	3404	220.71	519	response to endogenous stimulus, metabolic process, response to stress, response to abiotic stimulus, biological_process, biosynthetic process, nucleobase-containing compound metabolic process,	cytosol, membrane, vacuole, extracellular region, plasma membrane,	nucleotide binding, catalytic activity,
Contig366	56.2527	2.01518	1.34802e-05	0.00065478	calcium-dependent protein kinase	1966	50.7079	5384	124.95	1450	cellular protein modification process, biological_process,	cytosol, cellular_component, plasma membrane,	kinase activity, binding, nucleotide binding, protein binding,
Contig41077	30.9897	4.14182	1.35161e-05	0.000656192	disease resistance rpp13-like protein 4	91	10.0393	439	43.5777	339	response to stress,		nucleotide binding,
Contig32896	33.7284	3.5583	1.35579e-05	0.000657885	probable salt tolerance-like protein at1g78600-like	88	13.2173	373	50.4091	249		intracellular,	binding,
Contig11344	37.0629	3.07596	1.39383e-05	0.000675653	mannose-6-phosphate isomerase	339	17.5114	1281	59.5402	724	metabolic process,
Contig36143	72.7483	1.6999	1.40572e-05	0.00068003	ascorbate peroxidase	2413	92.463	5757	198.493	976	metabolic process, response to stress,		binding, catalytic activity,
Contig99588	25.599	6.58826	1.41238e-05	0.000682555	---NA---	42	4.67488	316	31.6481	336
Contig46871	25.2217	6.85325	1.4526e-05	0.000700566	hypothetical protein L484_027054	66	4.39206	517	30.9567	562
Contig19171	23.7737	8.53488	1.46137e-05	0.000704081	hypothetical protein POPTR_0003s19320g	58	3.18992	567	28.0591	680
Contig96871	25.634	6.47594	1.4696e-05	0.000707685	sepallata1 homologous protein	143	4.77932	1057	31.7866	1119	biosynthetic process, nucleobase-containing compound metabolic process,	nucleus, intracellular,	sequence-specific DNA binding transcription factor activity, DNA binding, protein binding,
Contig30009	40.4771	2.73009	1.47086e-05	0.000707935	signal peptidase complex subunit 3b-like	265	22.6791	910	70.0744	437	protein metabolic process, cellular process,	cellular_component, cell wall, membrane, endoplasmic reticulum,	hydrolase activity,
Contig98181	62.7702	1.85309	1.47425e-05	0.000708866	---NA---	588	66.437	1501	152.599	331
Contig22688	18.7613	#DIV/0!	1.48128e-05	0.000711867	versican core protein isoform 4	0	0	587	19.1779	1030	biological_process,
Contig34681	21.881	13.0129	1.48377e-05	0.000712704	---NA---	14	1.78698	213	24.4631	293
Contig14636	21.7678	13.4297	1.48947e-05	0.000715081	protein YfeW	18	1.70859	284	24.2561	394
Contig98491	32.3984	3.74733	1.49034e-05	0.000715138	---NA---	172	11.8903	763	47.4599	541
Contig9913	67.0586	1.77488	1.50736e-05	0.000722577	aldehyde dehydrogenase family 3 member h1-like isoform x3	3607	77.3056	8932	172.248	1745	metabolic process, cellular process, biosynthetic process, carbohydrate metabolic process, generation of precursor metabolites and energy, catabolic process,		catalytic activity,
Contig10637	51.5463	2.13761	1.53736e-05	0.000736211	probable lrr receptor-like serine threonine-protein kinase at3g47570-like	1161	41.9115	3304	107.32	1036
Contig52591	18.727	776.769	1.54673e-05	0.000740324	---NA---	0	0	123	19.1625	216
Contig30623	21.8895	12.5666	1.55998e-05	0.000746295	ap2 domain containing protein	21	1.86109	308	24.5605	422
Contig57707	138.411	1.31133	1.56777e-05	0.00074964	60s ribosomal protein l7-2	8182	410.737	13917	628.621	745		ribosome,
Contig34680	24.2004	7.6969	1.58256e-05	0.000755952	vq motif-containing protein	120	3.66657	1057	29.0598	1224
Contig21713	24.4861	7.35919	1.58877e-05	0.000757775	zinc finger protein zat11-like	57	3.91146	480	29.6377	545
Contig18368	38.6181	2.85858	1.61039e-05	0.000767316	serine-threonine protein plant-	237	20.2828	841	64.7611	437	cellular protein modification process, metabolic process, cellular process,	membrane,	nucleotide binding, catalytic activity, kinase activity,
Contig49233	22.1722	11.3701	1.62267e-05	0.000772396	#NAME?	40	2.12193	528	25.2026	705
Contig16724	21.6627	12.8446	1.66939e-05	0.000793838	phosphoenolpyruvate carboxykinase	19	1.7944	285	24.2186	396	biosynthetic process, carbohydrate metabolic process, metabolic process, cellular process, generation of precursor metabolites and energy, biological_process,		kinase activity, catalytic activity, nucleotide binding,
Contig28685	31.9027	3.75936	1.70174e-05	0.000808411	peroxidase 5-like	371	11.6597	1648	46.6026	1190
Contig44970	64.6983	1.79809	1.73895e-05	0.000824853	v-type h(+)-atpase subunit e	524	72.5818	1314	163.769	270	nucleobase-containing compound metabolic process, catabolic process, transport, cellular process, generation of precursor metabolites and energy,	membrane,	hydrolase activity, transporter activity,
Contig24182	49.5884	2.18467	1.74629e-05	0.000827504	unconventional myosin-xv-like	231	38.9152	669	101.408	222
Contig5858	92.2931	1.49925	1.75281e-05	0.00083018	---NA---	1802	161.614	3776	304.716	417
Contig37434	32.1311	3.6928	1.75535e-05	0.000830556	aspartic proteinase nepenthesin-1	487	12.022	2128	47.2671	1515
Contig5547	46.3201	2.32197	1.75879e-05	0.000831357	nc domain-containing isoform partial	872	33.0415	2638	89.9409	987
Contig41138	31.9561	3.71905	1.77822e-05	0.00083887	PREDICTED: uncharacterized protein LOC100263252	559	11.8515	2457	46.8712	1764
Contig90897	48.7133	2.21477	1.78253e-05	0.000840487	clathrin adaptor complex small chain family protein	497	37.3239	1456	98.3857	498	transport,	membrane,	transporter activity,
Contig14594	18.3803	#DIV/0!	1.80905e-05	0.00085257	hypothetical protein	0	0	179	18.765	321
Contig25924	25.967	5.78342	1.87589e-05	0.000882318	---NA---	85	5.54785	561	32.9464	573
Contig15394	48.484	2.21351	1.87707e-05	0.000882435	hydroquinone glucosyltransferase family protein	1472	37.1718	4305	97.8178	1481	response to stress, response to abiotic stimulus, catabolic process, cellular process,		transferase activity,
Contig57635	32.502	3.57812	1.88337e-05	0.000884959	---NA---	110	12.6581	468	48.4576	325
Contig95149	49.7202	2.16417	1.89253e-05	0.000888826	---NA---	275	39.7094	788	102.383	259
Contig88409	49.3273	2.17823	1.89922e-05	0.000891527	sec61 gamma	1075	38.9196	3103	101.084	1033	transport, cellular process,	membrane, plastid,	transporter activity,
Contig47927	70.6073	1.69861	1.90576e-05	0.000893712	upf0098 protein mth_273-like	3111	89.6367	7465	193.533	1298
Contig19140	45.2237	2.35637	1.91024e-05	0.000895371	transcription initiation factor iib-2-like	1722	31.5537	5272	86.9225	2041	biosynthetic process, nucleobase-containing compound metabolic process,		protein binding, binding,
Contig39383	26.4791	5.45541	1.91122e-05	0.000895389	receptor-like protein kinase feronia	47	6.06122	294	34.1153	290	cellular protein modification process, pollination, post-embryonic development, response to external stimulus, response to stress, response to biotic stimulus, metabolic process, cellular process,	cellular_component, cell wall,	kinase activity, nucleotide binding,
Contig7088	82.0072	1.57247	1.93409e-05	0.000904318	integral membrane family protein	1354	125.653	3000	250.505	403	anatomical structure morphogenesis, cellular process, response to abiotic stimulus, abscission, flower development,	plasma membrane, membrane,	protein binding,
Contig33110	51.7094	2.09087	1.93587e-05	0.000904706	nac domain-containing protein 72	525	43.827	1466	110.117	448
Contig98664	25.2701	6.19041	1.94583e-05	0.000908467	---NA---	66	4.97649	466	31.6158	496
Contig91101	18.6565	85.8248	1.96084e-05	0.000915027	derlin-2 3	0	0	285	19.2969	497
Contig17278	21.7692	11.2809	1.96362e-05	0.000915873	molecular chaperone protein	27	2.09932	353	24.6962	481
Contig45432	28.2699	4.61069	1.99595e-05	0.000929584	---NA---	187	8.01102	991	38.1996	873
Contig97902	59.919	1.87121	2.00656e-05	0.000933611	3-ketoacyl- thiolase b	347	62.0931	894	143.943	209	cellular process, catabolic process, biosynthetic process, lipid metabolic process, metabolic process, protein metabolic process,		transferase activity,
Contig91730	18.6072	84.6788	2.01718e-05	0.000937635	hypothetical protein	0	0	247	19.2403	432
Contig3566	82.1776	1.56765	2.01923e-05	0.000938128	probable sulfate transporter	8819	126.903	19453	251.872	2599	transport, cellular process,	membrane,	transporter activity,
Contig19882	24.9883	6.31901	2.0307e-05	0.000942073	isochorismatase hydrolase family protein	120	4.79475	866	31.1345	936	metabolic process,		hydrolase activity,
Contig21271	41.1957	2.57669	2.03005e-05	0.000942073	nucleic acid- ob-fold-like	403	25.0779	1318	73.7973	601
Contig48673	18.6642	66.4218	2.08431e-05	0.000965058	amino acid permease	4	0.0747981	1152	19.3831	2000	transport, cellular process,	membrane,	transporter activity,
Contig30643	76.0119	1.62531	2.08752e-05	0.000966077	hypothetical protein	2637	107.197	6076	222.244	920
Contig2444	69.4432	1.70417	2.11198e-05	0.000976445	PREDICTED: uncharacterized protein LOC101262925	588	87.6121	1406	188.5	251		membrane, vacuole, mitochondrion, plastid,
Contig10003	20.2546	17.1418	2.18382e-05	0.00100858	hypothetical protein Bm1_05560	22	1.1754	459	22.0655	700
Contig6141	28.4289	4.46277	2.18467e-05	0.00100858	myosin-11-like isoform x1	320	8.40428	1646	38.8973	1424
Contig79252	18.3406	111.749	2.1912e-05	0.0010111	cytochrome c oxidase subunit i	0	0	821	18.8842	1463	transport, cellular process, generation of precursor metabolites and energy, nucleobase-containing compound metabolic process,	membrane, mitochondrion, intracellular,	catalytic activity, transporter activity, molecular_function, binding,
Contig16210	115.782	1.36815	2.20206e-05	0.00101562	phospholipid hydroperoxide glutathione peroxidase-like protein	2768	281.306	5090	465.446	368	response to stress, biological_process, response to abiotic stimulus, metabolic process, cellular process,	plasma membrane, plastid, extracellular region,	catalytic activity,
Contig53741	74.8798	1.63276	2.20956e-05	0.00101858	14-3-3-like protein gf14 mu	941	103.813	2187	217.095	339	biological_process, response to stress, catabolic process, cellular process, transport, response to abiotic stimulus, biosynthetic process, lipid metabolic process, cellular component organization, generation of precursor metabolites and energy, carbohydrate metabolic process, multicellular organismal development, post-embryonic development,	cytosol, plastid, plasma membrane, nucleus,	binding, protein binding,
Contig55175	20.0175	18.7794	2.21645e-05	0.00102127	---NA---	16	1.04067	370	21.6538	575
Contig32669	21.3419	11.6425	2.24892e-05	0.00103542	---NA---	26	1.9804	351	24.0561	491
Contig28071	77.1521	1.60695	2.24934e-05	0.00103542	---NA---	890	112.071	2023	229.213	297
Contig24232	26.7905	5.0529	2.28128e-05	0.0010486	---NA---	131	6.75762	758	35.1828	725
Contig41186	39.4886	2.66379	2.28786e-05	0.00105111	---NA---	422	22.9729	1417	69.4085	687
Contig95846	29.0399	4.21153	2.33323e-05	0.00107092	allantoate amidohydrolase isoform 2	207	9.23819	1011	40.5982	838	protein metabolic process, catabolic process, cellular process,		hydrolase activity,
Contig57936	21.0066	12.4739	2.34206e-05	0.00107393	protein kinase-like protein	11	1.79646	160	23.5117	229
Contig39545	18.4315	66.3805	2.34718e-05	0.00107524	hypothetical protein DAPPUDRAFT_306742	1	0.0705642	301	19.1113	530
Contig13795	17.8637	#DIV/0!	2.37287e-05	0.00108544	---NA---	0	0	277	18.2058	512
Contig3719	19.0047	32.2178	2.37693e-05	0.00108678	male sterility protein 2	28	0.460498	1356	20.0664	2274	metabolic process,
Contig47974	19.1468	28.3201	2.40157e-05	0.00109699	---NA---	5	0.566652	199	20.2927	330
Contig7943	46.595	2.24019	2.40855e-05	0.00109965	flavonol 4 -	1541	35.1629	4537	93.1514	1639	metabolic process,		transferase activity,
Contig7954	26.7155	5.00926	2.4225e-05	0.00110495	glutathione s- n-terminal domain containing protein	61	6.80997	350	35.1579	335			transferase activity,
Contig11207	24.8696	6.05215	2.4322e-05	0.00110885	kinase family protein	239	5.0357	1647	31.2245	1775	cellular protein modification process, pollination, post-embryonic development, response to external stimulus, response to stress, response to biotic stimulus, metabolic process, cellular process,	cellular_component, cell wall,	kinase activity, nucleotide binding,
Contig47955	20.0632	16.8227	2.43839e-05	0.00111113	PREDICTED: uncharacterized protein LOC100247359	7	1.18997	143	21.8732	220
Contig18074	17.7827	#DIV/0!	2.47609e-05	0.0011263	cathepsin partial	0	0	170	18.1035	316	protein metabolic process,		hydrolase activity,
Contig6237	37.7107	2.78469	2.47533e-05	0.0011263	pre-mrna branch site protein	156	20.6157	538	63.9728	283			nucleic acid binding, nucleotide binding,
Contig17594	23.2414	7.49407	2.49373e-05	0.00113334	polygalacturonase-inhibiting protein	60	3.63097	513	27.9337	618
Contig44189	28.6225	4.27406	2.49427e-05	0.00113334	---NA---	50	8.94714	247	39.7695	209
Contig12733	26.2886	5.16189	2.51079e-05	0.00113975	hypothetical protein	60	6.44811	355	34.328	348
Contig3723	66.3491	1.73042	2.5173e-05	0.00114216	protein chloroplastic-like	1526	80.9517	3691	176.179	705	multicellular organismal development, biological_process,
Contig8504	120.634	1.3445	2.54132e-05	0.00115251	rl402_trycr ame: full=ubiquitin-60s ribosomal protein l40 contains: ame: full=ubiquitin contains: ame: full=60s ribosomal protein l40 flags: precursor	6588	317.916	11790	511.931	775	response to abiotic stimulus, translation, biological_process,	nucleolus, ribosome, cell wall, membrane, vacuole,	structural molecule activity,
Contig54266	32.7031	3.36795	2.54635e-05	0.00115424	late embryogenesis abundant protein d-29-like	268	13.8057	1078	49.9668	726
Contig49619	44.2036	2.33789	2.56098e-05	0.00116032	---NA---	255	31.268	773	85.2863	305
Contig31693	24.9172	5.91898	2.566e-05	0.00116174	chalcone synthase	286	5.17721	1931	31.4522	2066	biosynthetic process,		transferase activity,
Contig20091	47.0805	2.20568	2.57475e-05	0.00116489	cinnamoyl reductase	944	36.3591	2752	95.3738	971	biological_process, response to stress, response to abiotic stimulus, metabolic process, cellular process, biosynthetic process,	cytosol,	catalytic activity, binding,
Contig2686	22.3561	8.59733	2.58965e-05	0.00117107	chalcone synthase 1	17	2.97095	167	26.2605	214	biosynthetic process,		transferase activity,
Contig96090	61.6291	1.80535	2.59426e-05	0.00117246	proteasome subunit beta type-1-like	1870	68.4978	4706	155.105	1021	protein metabolic process, catabolic process, cellular process,	cytoplasm, intracellular, nucleus,	hydrolase activity,
Contig44275	43.816	2.35402	2.60056e-05	0.00117433	glutathione s-transferase	1000	30.6801	3046	84.0864	1219	response to abiotic stimulus, post-embryonic development, metabolic process,
Contig47956	18.2608	61.0402	2.62429e-05	0.00118392	---NA---	1	0.0984185	214	18.9509	380
Contig13190	39.2309	2.63631	2.64903e-05	0.00119293	u3 small nucleolar ribonucleoprotein protein	229	23.147	763	69.3941	370		cellular_component, ribosome, cytosol,	RNA binding,
Contig8963	19.0369	26.3517	2.66208e-05	0.00119756	abscisic acid receptor pyl4	6	0.625054	216	20.2469	359	response to endogenous stimulus, signal transduction,	nucleus,	receptor activity, protein binding,
Contig101330	23.0013	7.58532	2.66449e-05	0.00119808	probable sugar phosphate phosphate translocator at5g25400-like	137	3.53844	1186	27.5623	1448	transport, cellular process,	membrane,
Contig10715	39.0465	2.64711	2.67619e-05	0.00120277	hypothetical protein MTR_2g038550	181	22.9465	603	68.7852	295
Contig96454	86.9773	1.50842	2.67939e-05	0.00120364	probable voltage-gated potassium channel subunit beta-like	6123	149.669	12973	285.331	1530	metabolic process,	cellular_component, plasma membrane,	catalytic activity,
Contig24005	28.9588	4.09754	2.72964e-05	0.00122447	peroxidase 11	367	9.54482	1745	40.8354	1438	metabolic process, response to stress,		binding, catalytic activity,
Contig95795	20.8687	11.7279	2.74069e-05	0.00122885	xyloglucan:xyloglucosyl transferase, putative	18	1.9179	245	23.4887	351
Contig73859	44.0417	2.32878	2.75246e-05	0.00123354	dna-directed rna polymerase i and iii 14 kda subunit family protein	265	31.3631	800	85.1928	316	biosynthetic process, nucleobase-containing compound metabolic process,	nucleoplasm, nucleolus,	transferase activity, DNA binding, protein binding,
Contig30233	30.4793	3.71753	2.78662e-05	0.00124768	adipocyte plasma membrane-associated	301	11.3365	1315	44.5632	993	biosynthetic process, cellular process, lipid metabolic process,	membrane, vacuole, endoplasmic reticulum,	catalytic activity,
Contig49524	22.9676	7.48757	2.78996e-05	0.00124858	u-box domain-containing protein 21-like	127	3.59008	1084	27.5721	1323
Contig40909	28.4915	4.20674	2.80171e-05	0.00125325	---NA---	104	9.08762	506	39.7838	428
Contig3113	25.5848	5.35604	2.82128e-05	0.00126141	PREDICTED: uncharacterized protein LOC101205876	257	5.99224	1574	33.0218	1604
Contig38928	59.3529	1.83795	2.83309e-05	0.00126431	cinnamyl alcohol dehydrogenase	833	63.97	2103	145.315	487
Contig547	23.6711	6.70322	2.83464e-05	0.00126441	---NA---	29	4.22013	222	29.0683	257
Contig44272	55.3058	1.92719	2.84346e-05	0.00126715	calcium-binding protein cml49	912	54.2256	2405	128.666	629	biological_process, cellular process, response to stress, response to abiotic stimulus,		binding,
Contig32745	41.1669	2.47968	2.86335e-05	0.00127482	beta-expansin 1a	1176	26.5748	3722	75.6795	1655
Contig26023	45.8103	2.23643	2.8697e-05	0.00127705	pyruvate decarboxylase	482	34.7328	1413	91.6167	519	biosynthetic process, carbohydrate metabolic process, generation of precursor metabolites and energy, catabolic process,		binding, catalytic activity,
Contig2163	26.012	5.09764	2.90266e-05	0.00129111	metal transporter cnnm2	135	6.48122	788	34.0399	779
Contig6495	30.1534	3.75802	2.90477e-05	0.00129145	protein cobra-like	302	11.0622	1331	43.8684	1021	cell growth, cellular component organization, cellular process,	membrane,
Contig18025	44.7496	2.28005	2.92689e-05	0.00130067	AC068667_10hypothetical protein; 69078-67980	1224	32.9564	3637	88.1132	1389
Contig45004	33.0734	3.23682	2.93167e-05	0.00130219	hypersensitive-induced response protein	358	14.713	1392	51.4751	910	multicellular organismal development, growth, biosynthetic process, cellular process,	cytosol, cellular_component, membrane, vacuole, Golgi apparatus, nucleus, plasma membrane,	kinase activity, protein binding,
Contig20343	35.0638	2.97499	2.99304e-05	0.00132696	PREDICTED: uncharacterized protein LOC100263969	454	17.4324	1659	57.3175	974
Contig14664	24.2891	6.05239	3.0263e-05	0.00134046	---NA---	71	4.90819	490	30.4788	541
Contig50558	17.3963	#DIV/0!	3.03392e-05	0.00134321	sensor bat box hth-10 family transcription regulator bat (homolog to bacterioopsin activator)	0	0	363	17.6778	691
Contig3631	31.1404	3.52905	3.04498e-05	0.00134685	probable sulfate transporter -like	179	12.3742	749	46.5891	541	transport, cellular process,	membrane,	transporter activity,
Contig14405	23.2021	6.97345	3.05615e-05	0.00135116	xyloglucan endotransglycosylase	27	3.94443	215	28.2617	256	carbohydrate metabolic process, cellular process,	extracellular region, cell wall,	hydrolase activity, transferase activity,
Contig24839	17.3621	#DIV/0!	3.08896e-05	0.00136503	---NA---	0	0	240	17.6338	458
Contig59434	20.8449	10.9663	3.09068e-05	0.00136516	glucose-6-phosphate phosphate translocator chloroplastic-like	96	2.07054	1217	23.6179	1734	transport,	membrane,	transporter activity,
Contig1199	24.5609	5.80612	3.11893e-05	0.00137636	xyloglucan endotransglycosylase hydrolase	102	5.21847	676	31.1192	731	carbohydrate metabolic process, cellular process,	cell,	hydrolase activity,
Contig31103	37.3989	2.71362	3.26293e-05	0.00143657	---NA---	323	21.23	1091	64.5227	569
Contig37178	51.5134	2.00727	3.26756e-05	0.00143794	hypothetical protein CICLE_v10029907mg, partial	445	47.0129	1201	114.167	354
Contig33167	17.2525	#DIV/0!	3.27242e-05	0.00143941	cytochrome c oxidase subunit iii	0	0	391	17.5201	751	transport, cellular process,
Contig49505	41.9284	2.39389	3.32714e-05	0.00146077	protein	344	28.5895	1054	78.8184	450	translation, biological_process,	ribosome, cytosol,	structural molecule activity,
Contig88465	56.3696	1.87951	3.33098e-05	0.00146178	polyadenylate-binding cytoplasmic and nuclear-like isoform x2	538	57.8181	1395	134.895	348			nucleic acid binding, nucleotide binding,
Contig10424	21.1967	9.63978	3.34225e-05	0.00146605	cobra-like protein 4-like	47	2.45154	520	24.4053	717
Contig10461	36.0725	2.82061	3.38197e-05	0.00148078	calcineurin b-like protein 1	573	19.3583	1996	60.6754	1107
Contig18740	109.251	1.37298	3.40419e-05	0.00148978	af261942_1germin-like protein 2	4773	264.453	8715	434.474	675
Contig59359	91.7689	1.45996	3.43023e-05	0.0014998	peroxidase 60-like	2630	175.642	5317	319.506	560	metabolic process, response to stress,		binding, catalytic activity,
Contig30496	18.0725	38.5921	3.43644e-05	0.00150182	universal stress protein	4	0.307179	274	18.9331	487
Contig38858	18.135	35.1405	3.48772e-05	0.00152353	translation initiation factor	7	0.366144	405	19.0611	715	translation,	ribosome,	translation factor activity, nucleic acid binding,
Contig28019	26.4756	4.63355	3.58996e-05	0.00156346	dehydration-responsive protein rd22	45	7.44671	239	35.5868	226
Contig40988	17.0358	#DIV/0!	3.66782e-05	0.00159633	receptor kinase	0	0	702	17.2683	1368
Contig30294	52.6214	1.9569	3.67836e-05	0.00160019	early nodulin-like protein 18	719	50.3556	1911	120.426	534		membrane, plasma membrane,	binding,
Contig36752	99.3486	1.41308	3.71477e-05	0.00161307	iron-sulfur cluster assembly protein 1-like	5351	213.578	10328	370.917	937	cellular component organization, biosynthetic process,		binding,
Contig3231	16.9946	#DIV/0!	3.74843e-05	0.00162574	hypothetical protein	0	0	171	17.2286	334
Contig47449	16.9924	#DIV/0!	3.75279e-05	0.00162661	---NA---	0	0	301	17.2262	588
Contig93083	26.8236	4.44468	3.79583e-05	0.00164451	periplasmic protein involved in polysaccharide export	59	7.96586	301	36.5668	277
Contig33675	42.2806	2.33941	3.81892e-05	0.00165226	60s ribosomal protein l44-like	1444	30.0023	4340	81.1366	1800	translation, biological_process,	ribosome, cytosol,	structural molecule activity,
Contig26209	18.953	17.9959	3.82216e-05	0.0016529	1-phosphatidylinositol 3-phosphate 5-kinase-like	11	1.02847	244	20.5272	400
Contig34713	18.6745	20.5324	3.85767e-05	0.00166419	---NA---	6	0.85321	157	20.0883	263
Contig20491	17.5892	52.8658	3.86554e-05	0.00166636	family transcriptional regulator	2	0.137244	296	18.2766	545
Contig34732	20.7852	9.71935	3.92493e-05	0.00169042	---NA---	14	2.37994	156	23.8617	220
Contig30228	35.9585	2.77119	3.96294e-05	0.00170525	annexin d2	279	19.7995	955	60.9807	527			binding, lipid binding,
Contig98936	72.2404	1.60782	4.06639e-05	0.0017466	probable fructose-bisphosphate aldolase chloroplastic-like	1355	104.271	3112	215.478	486	response to stress, biological_process, carbohydrate metabolic process, generation of precursor metabolites and energy, catabolic process, cellular process, biosynthetic process, nucleobase-containing compound metabolic process,	plastid, thylakoid, mitochondrion,	catalytic activity,
Contig43859	18.3395	23.0468	4.12196e-05	0.00176887	elongation factor tu domain 2 protein	4	0.715771	122	19.6432	209
Contig7876	20.7923	9.4466	4.12751e-05	0.00176965	abc transporter g family member 8-like	66	2.46095	714	23.955	1003	nucleobase-containing compound metabolic process, catabolic process,	membrane,	nucleotide binding, hydrolase activity,
Contig26212	44.4965	2.21446	4.1264e-05	0.00176965	transcript antisense to ribosomal rna protein	205	34.3803	594	89.6358	223
Contig33765	35.2974	2.81847	4.13073e-05	0.00177023	---NA---	389	18.943	1354	59.3277	768
Contig26073	16.8064	#DIV/0!	4.13908e-05	0.00177301	arginine kinase	0	0	580	17.0311	1146	metabolic process, cellular process,		nucleotide binding, kinase activity,
Contig10890	146.529	1.25816	4.23632e-05	0.00181385	---NA---	11034	514.54	18051	757.402	802
Contig18714	38.029	2.57541	4.24803e-05	0.00181804	PREDICTED: uncharacterized protein LOC100853859	635	23.2827	2064	68.0941	1020
Contig34993	78.9775	1.53784	4.28504e-05	0.0018328	---NA---	1194	128.687	2589	251.074	347
Contig44789	18.4521	20.3393	4.32561e-05	0.00184708	late embryogenesis abundant hydroxyproline-rich glycofamily	23	0.850819	597	19.8711	1011
Contig19641	77.3078	1.55161	4.34228e-05	0.0018527	n-terminal nucleophile aminohydrolases (ntn hydrolases) superfamily protein isoform 1	1746	123.205	3821	242.606	530	protein metabolic process, catabolic process, cellular process,	cytoplasm, intracellular, nucleus,	hydrolase activity,
Contig28059	40.69	2.39228	4.37559e-05	0.00186424	---NA---	443	27.845	1357	76.7472	595
Contig12575	18.6653	17.9226	4.39513e-05	0.00187172	caffeate o-methyltransferase	16	1.01593	354	20.225	589	metabolic process,		transferase activity,
Contig6817	55.2026	1.86661	4.40125e-05	0.00187349	20s proteasome subunit alpha-1	1143	57.5331	2948	133.518	743	protein metabolic process, catabolic process, cellular process,	ribosome, cytosol, intracellular, nucleus,	hydrolase activity,
Contig58146	43.4676	2.24545	4.42032e-05	0.00188076	ribosomal-protein-serine acetyltransferase	191	32.918	559	86.6866	217
Contig57177	23.045	6.23397	4.43856e-05	0.00188684	galactomannan galactosyltransferase 1-like	30	4.48788	213	28.6708	250			transferase activity,
Contig31308	50.9397	1.97164	4.47827e-05	0.00190286	af083256_1small gtp binding protein rab2	2153	47.9858	5727	114.851	1678	signal transduction, nucleobase-containing compound metabolic process, biosynthetic process, transport,	vacuole,	DNA binding, nucleotide binding,
Contig46305	32.0415	3.16499	4.48095e-05	0.00190315	---NA---	139	14.7265	528	50.3337	353
Contig23218	20.6214	9.38056	4.49854e-05	0.00190639	syntaxin 121 family protein	43	2.45896	462	23.7719	654	cellular process, response to endogenous stimulus, signal transduction, response to stress, transport, cellular component organization, cell death, response to external stimulus, response to biotic stimulus, pollination, anatomical structure morphogenesis, cell differentiation, cell growth,	Golgi apparatus, cytoplasm, cellular_component, plasma membrane,	protein binding,
Contig43376	26.2115	4.48212	4.49653e-05	0.00190639	wall-associated receptor kinase 2-like	509	7.70069	2612	35.5569	2472
Contig22232	37.1627	2.62284	4.50062e-05	0.00190639	g-type lectin s-receptor-like serine threonine-protein kinase at1g11330-like	304	22.2057	998	65.5934	512			transferase activity,
Contig20850	31.764	3.19509	4.56395e-05	0.00193063	---NA---	143	14.4153	548	49.7057	371
Contig12572	17.6929	31.6148	4.59546e-05	0.0019431	caffeic acid 3-o-methyltransferase 1-like	15	0.423066	735	18.6528	1326			transferase activity,
Contig39805	26.1982	4.46248	4.59933e-05	0.00194387	glutaredoxin-like protein	453	7.74304	2314	35.589	2188	cellular homeostasis, metabolic process,		molecular_function, catalytic activity,
Contig872	24.3266	5.27811	4.6707e-05	0.00197141	high-affinity nitrate transporter -like	170	5.80624	1025	31.4999	1095	transport,
Contig18242	21.6205	7.52747	4.73855e-05	0.00199915	dehydration-responsive element-binding protein 3-like	103	3.35549	882	25.8539	1148	nucleobase-containing compound metabolic process, biosynthetic process,	nucleus, intracellular,	sequence-specific DNA binding transcription factor activity, DNA binding,
Contig20725	16.4909	#DIV/0!	4.88808e-05	0.00205585	glycosyl hydrolase family 17	0	0	727	16.6765	1467	carbohydrate metabolic process,		hydrolase activity,
Contig7625	33.2184	2.9669	4.9395e-05	0.0020738	auxin-induced protein 22b-like	265	16.6567	957	54.1246	595
Contig16772	33.4857	2.93429	4.95881e-05	0.00208099	immunoglobulin lambda light chain v-j region	165	17.0465	590	54.8458	362
Contig100802	25.466	4.65141	4.98435e-05	0.00208986	Glutaredoxin, putative	197	7.13225	1048	34.1398	1033	cellular process, biological_process,
Contig95457	20.3059	9.46093	5.06424e-05	0.00212055	rapid alkalinization factor precursor	56	2.39628	607	23.371	874
Contig6557	26.7557	4.17116	5.10681e-05	0.00213649	---NA---	54	8.63055	259	37.2463	234
Contig45005	32.1885	3.07883	5.11267e-05	0.00213801	hypersensitive-induced response protein	383	15.402	1417	51.2728	930		membrane,
Contig3479	53.5672	1.88195	5.14366e-05	0.00215002	cbl-interacting serine threonine-protein kinase 1-like	1845	55.1128	4757	127.858	1252	cellular protein modification process, response to stress, response to abiotic stimulus, signal transduction, response to endogenous stimulus,	plasma membrane,	kinase activity, nucleotide binding,
Contig11204	71.3156	1.59621	5.18295e-05	0.00216407	hsp19 class partial	1822	105.318	4137	215.17	647	response to stress,
Contig10939	36.9833	2.58751	5.22082e-05	0.00217748	epoxide hydrolase 2	869	22.585	2815	65.829	1439	metabolic process,		catalytic activity,
Contig1601	53.6803	1.87504	5.29492e-05	0.00220355	6-phosphofructo-2-kinase fructose-2	342	55.6107	880	128.752	230
Contig18785	18.5426	15.7327	5.33148e-05	0.00221682	berberine bridge enzyme - like protein	13	1.18007	248	20.256	412
Contig45740	108.013	1.35534	5.40301e-05	0.00224362	60s ribosomal protein l29-1	4578	270.052	8382	444.896	634	translation, biological_process,	nucleolus, ribosome, cytosol,	structural molecule activity,
Contig4637	20.5583	8.65368	5.40825e-05	0.00224481	strictosidine synthase	52	2.6973	513	23.9432	721
Contig44222	87.9844	1.45389	5.46894e-05	0.00226802	multiprotein-bridging factor 1a	1192	169.504	2424	310.153	263		intracellular,	DNA binding, molecular_function,
Contig3790	57.5916	1.78752	5.48604e-05	0.00227412	hypothetical protein M569_00042, partial	3987	66.1242	9787	146.05	2255
Contig41704	28.2834	3.70796	5.49636e-05	0.0022774	---NA---	330	10.5937	1432	41.3635	1165
Contig24437	41.9593	2.26437	5.54279e-05	0.00229264	transmembrane emp24 domain-containing protein p24beta2-like	1098	31.3946	3217	82.7643	1308	transport,	membrane, endoplasmic reticulum, cytoplasm,
Contig96530	58.5552	1.76703	5.59961e-05	0.00231514	phosphomannomutase isoform 2	439	68.4091	1078	151.15	240	biosynthetic process, carbohydrate metabolic process, response to stress, response to abiotic stimulus, cellular process, nucleobase-containing compound metabolic process,	cytosol,	catalytic activity,
Contig26803	28.2776	3.69252	5.62228e-05	0.00232294	aluminum-activated malate transporter 2	601	10.6424	2600	41.4266	2112
Contig29248	16.7079	66.9745	5.65026e-05	0.00233303	galactose oxidase	2	0.032535	1175	17.1988	2299
Contig91227	25.3594	4.54288	5.67095e-05	0.00234056	membrane protein	68	7.30786	354	34.2313	348
Contig42406	126.223	1.29387	5.76446e-05	0.00237503	ribosomal protein s8e family protein	10895	394.828	18705	609.927	1032	nucleobase-containing compound metabolic process, translation,	ribosome, cytosol, plastid, membrane,	RNA binding, structural molecule activity,
Contig18614	26.8347	4.03348	5.7825e-05	0.00238143	probable tetraacyldisaccharide 4 - mitochondrial-like isoform x3	461	9.05512	2137	37.7692	1904	metabolic process, cellular process,
Contig26244	17.5464	24.4753	5.79341e-05	0.00238386	---NA---	5	0.621246	167	18.6702	301
Contig101178	20.5243	8.40381	5.82289e-05	0.00239495	---NA---	50	2.79097	478	24.0078	670
Contig11717	35.9642	2.62939	5.86254e-05	0.00241021	histone acetyltransferase mcc1-like	1367	21.4448	4465	63.0253	2384	biosynthetic process, protein metabolic process, cellular process,		transferase activity,
Contig22550	26.5107	4.11227	5.88376e-05	0.00241789	af479625_1eds1-like protein	624	8.71109	2947	37.0175	2679	biological_process, response to stress, cellular process,
Contig54049	26.1017	4.23408	5.9193e-05	0.00243144	---NA---	59	8.26421	286	36.0458	267
Contig38792	33.1849	2.88887	5.94892e-05	0.0024415	mannitol dehydrogenase	194	17.2748	684	54.8033	420	metabolic process,		catalytic activity, binding,
Contig15658	18.341	15.4691	5.96457e-05	0.00244686	elongation factor 1- partial	20	1.18916	375	20.0623	629	nucleobase-containing compound metabolic process, catabolic process, translation,	ribosome,	translation factor activity, nucleic acid binding, hydrolase activity, nucleotide binding,
Contig29865	18.751	13.1527	6.00418e-05	0.00246205	---NA---	19	1.48347	296	20.7949	479
Contig14809	25.438	4.44097	6.04722e-05	0.00247863	xenotropic and polytropic murine leukemia virus receptor ids-	300	7.56045	1525	34.5809	1484	response to extracellular stimulus, cell communication, response to stress,
Contig35199	16.0868	#DIV/0!	6.04994e-05	0.00247868	---NA---	0	0	119	16.2125	247
Contig63476	28.1463	3.66489	6.07411e-05	0.0024875	---NA---	89	10.7026	382	41.3336	311
Contig51453	24.532	4.79329	6.12625e-05	0.0025067	e3 ubiquitin-protein ligase ring1-like	364	6.60837	1993	32.5567	2060
Contig96594	39.181	2.38918	6.13466e-05	0.00250906	nac domain protein nac6	162	26.9273	494	73.8829	225	anatomical structure morphogenesis, multicellular organismal development, biosynthetic process, nucleobase-containing compound metabolic process, cellular component organization, cellular process, reproduction, post-embryonic development, response to endogenous stimulus,		DNA binding,
Contig41409	116.42	1.31938	6.20908e-05	0.00253731	60s ribosomal protein l23a-1-like isoform x1	2743	336.346	4739	522.861	305	translation, response to stress, response to abiotic stimulus, biological_process,	cell wall, nucleolus, cellular_component, membrane, ribosome, cytosol,	structural molecule activity, nucleotide binding,
Contig2162	24.0936	4.97981	6.21621e-05	0.00253913	duf21 domain-containing protein at2g14520-like	205	6.17295	1167	31.6191	1242		plasma membrane,	nucleotide binding,
Contig30002	46.203	2.0629	6.21931e-05	0.00253931	---NA---	536	40.3338	1467	99.3284	497
Contig26037	23.4998	5.28297	6.26893e-05	0.00255847	60s ribosomal protein l44	55	5.60476	331	30.3502	367	translation, biological_process,	ribosome,	structural molecule activity,
Contig91967	83.428	1.47505	6.28024e-05	0.00256198	glutathione s-transferase family protein	1574	153.697	3261	286.518	383	metabolic process,	peroxisome,	transferase activity,
Contig46397	19.5311	10.1015	6.29212e-05	0.00256573	probable receptor-like protein kinase at5g24010-like	18	2.13033	209	22.2566	316
Contig2136	36.4403	2.56117	6.41619e-05	0.00261407	elicitor-inducible protein eig-j7	285	22.63	913	65.2303	471		membrane, vacuole, plastid, thylakoid, plasma membrane,
Contig49079	15.9572	#DIV/0!	6.47857e-05	0.00263723	cytochrome c oxidase subunit iii	0	0	361	16.0689	756	transport, cellular process, generation of precursor metabolites and energy,	membrane,	catalytic activity,
Contig45065	37.5961	2.47226	6.53234e-05	0.0026557	cytochrome p450 76c4	278	24.579	871	69.2911	423			binding, catalytic activity, oxygen binding,
Contig55259	16.0409	319.423	6.53524e-05	0.00265575	249 kda protein	0	0	1108	16.2181	2299
Contig9591	16.4386	62.1451	6.61428e-05	0.00268557	hypothetical protein GLAREA_12096	1	0.0535036	351	16.8978	699
Contig13064	24.8372	4.55939	6.66982e-05	0.00270696	atp binding	149	7.13503	775	33.3926	781	cellular protein modification process, metabolic process, cellular process,		nucleotide binding, kinase activity,
Contig2435	43.6514	2.14561	6.68324e-05	0.00271125	pdi-like 1-1 isoform 2	393	35.5879	1110	90.4425	413	cellular homeostasis, metabolic process,	endoplasmic reticulum,	catalytic activity, transferase activity,
Contig38674	18.8789	11.6463	6.70121e-05	0.00271738	hypothetical protein	18	1.73501	244	21.1621	388
Contig28697	69.938	1.58799	6.7052e-05	0.00271784	pyruvate cytosolic isozyme	2544	104.324	5767	212.792	912	biological_process, metabolic process, cellular process, carbohydrate metabolic process, generation of precursor metabolites and energy, catabolic process, biosynthetic process, nucleobase-containing compound metabolic process,	plasma membrane, cytosol,	kinase activity, binding,
Contig44684	18.3713	13.7474	6.74868e-05	0.00273196	---NA---	16	1.3756	262	20.268	435
Contig44299	17.1519	25.9004	6.76008e-05	0.00273541	---NA---	7	0.552306	256	18.1745	474
Contig41509	57.0294	1.77144	6.76307e-05	0.00273546	charged multivesicular body protein 1-like	1502	66.6351	3666	146.341	843	transport, embryo development, reproduction, post-embryonic development, growth,
Contig8611	34.3095	2.72198	6.77029e-05	0.00273722	---NA---	173	19.4881	580	58.7881	332
Contig20729	21.0056	7.17625	6.79295e-05	0.00274521	---NA---	26	3.44814	212	25.298	282
Contig27147	48.8513	1.9608	6.843e-05	0.00276426	cysteine-rich rlk isoform 2	823	46.7772	2167	110.824	658			kinase activity,
Contig115	20.7948	7.41442	6.84791e-05	0.00276507	gag-pol polyprotein	202	3.27891	1703	24.8732	2304	DNA metabolic process,		nucleic acid binding,
Contig31973	61.6567	1.69192	6.85675e-05	0.00276628	PREDICTED: uncharacterized protein LOC100264520	1959	79.5491	4616	168.658	921
Contig20363	18.1247	14.8777	6.88648e-05	0.00277592	atp-dependent helicase	26	1.23085	467	19.8925	790
Contig75278	17.1455	25.2209	6.90065e-05	0.00277927	recombination protein	10	0.574486	352	18.1954	651
Contig98104	34.9425	2.65687	6.92029e-05	0.00278565	uncharacterized membrane	142	20.584	466	60.7807	258
Contig96131	197.747	1.17383	6.92235e-05	0.00278565	---NA---	6183	1156.19	7455	1254.35	200
Contig31755	16.5255	46.3084	6.9405e-05	0.00279177	extracellular solute-binding protein family 1	1	0.165482	115	17.1234	226
Contig16345	18.8046	11.6222	6.94716e-05	0.00279327	40s ribosomal protein s25	15	1.73144	203	21.0839	324		ribosome,
Contig11814	45.3383	2.07163	6.97123e-05	0.00280058	senescence-associated family protein	820	39.2666	2250	96.9463	781
Contig23451	53.0096	1.85059	6.96974e-05	0.00280058	---NA---	422	56.3657	1075	129.196	280
Contig12811	37.6263	2.44527	7.09729e-05	0.00284881	prefoldin family protein	431	24.9907	1339	69.8587	645	protein metabolic process, cellular process,	cellular_component, cytosol,	protein binding,
Contig63663	15.9274	174.705	7.24316e-05	0.00290123	cytochrome b	0	0	188	16.1388	392		membrane,
Contig1462	20.6455	7.40459	7.29466e-05	0.00292063	glucose-6-phosphate phosphate translocator chloroplastic-like	150	3.26154	1261	24.671	1720	transport,	membrane,	transporter activity,
Contig25225	41.9054	2.20179	7.30541e-05	0.0029237	---NA---	182	32.8822	522	84.8594	207
Contig3734	22.0708	5.95425	7.33022e-05	0.0029324	hypothetical protein PRUPE_ppa013543mg	87	4.5443	587	27.5883	716
Contig11956	23.698	4.90883	7.51285e-05	0.00300293	3-glucanase family protein	182	6.18222	1021	31.206	1101	carbohydrate metabolic process, cellular process,		hydrolase activity,
Contig70165	33.4647	2.75548	7.64758e-05	0.00305164	---NA---	102	18.6083	347	56.9607	205
Contig86352	16.7048	30.1206	7.69651e-05	0.00306988	conserved hypothetical protein	17	0.418004	793	17.5446	1521
Contig31377	30.9013	3.04549	7.72304e-05	0.00307917	sieve element occlusion a	233	15.0241	853	49.4904	580
Contig98290	37.0751	2.44974	7.90277e-05	0.00314028	transport protein particle component isoform 1	291	24.6224	902	68.6727	442
Contig24714	24.6665	4.42681	7.92453e-05	0.00314721	---NA---	67	7.3482	339	33.4538	341
Contig697	62.81	1.65931	7.93338e-05	0.0031485	dehydration-responsive element binding protein	7110	85.254	16450	177.48	3119
Contig24085	19.4316	8.98898	8.07271e-05	0.00319978	---NA---	18	2.43026	185	22.4746	277
Contig19344	57.1391	1.74626	8.12704e-05	0.00321998	---NA---	766	68.5351	1857	149.498	418
Contig8276	24.0879	4.62453	8.15102e-05	0.00322813	---NA---	89	6.79289	470	32.2776	490
Contig9782	19.6851	8.45198	8.16372e-05	0.00323046	unnamed protein product	87	2.64961	838	22.9639	1228
Contig29605	43.5976	2.10541	8.16348e-05	0.00323046	transmembrane protein	477	36.7065	1326	91.8136	486		membrane, Golgi apparatus, mitochondrion,
Contig41638	29.7129	3.18444	8.19937e-05	0.00324187	---NA---	249	13.5947	945	46.4238	685
Contig28437	21.0031	6.64628	8.20861e-05	0.00324418	vq motif-containing	88	3.77855	663	25.615	871
Contig63664	15.6899	172.114	8.21261e-05	0.00324441	cytochrome b	0	0	377	15.8978	798	metabolic process,	membrane, mitochondrion,
Contig15368	18.7483	10.5332	8.26235e-05	0.00325999	---NA---	39	1.93958	474	21.211	752
Contig60915	50.2539	1.89033	8.33229e-05	0.00328622	glutaredoxin	1014	51.6657	2602	119.292	734	cellular homeostasis, metabolic process,		molecular_function, catalytic activity,
Contig88790	68.4446	1.58334	8.4367e-05	0.00332326	mitosis protein	989	102.743	2235	208.917	360	cell growth, transport, anatomical structure morphogenesis, cellular component organization, cellular process, cell cycle,	nucleus, plastid,	catalytic activity,
Contig50007	15.4439	#DIV/0!	8.4984e-05	0.00334341	hypothetical protein H072_7152	0	0	588	15.5313	1274
Contig6148	26.2508	3.85235	8.55585e-05	0.00336421	-oxoglutarate 3-dioxygenase-like	320	9.40117	1420	37.537	1273	metabolic process,		binding, catalytic activity,
Contig26252	43.891	2.08418	8.56191e-05	0.00336421	proteasome subunit alpha type-6-like	1001	37.7003	2756	93.3963	993	protein metabolic process, catabolic process, cellular process,	cytoplasm, intracellular, nucleus,	hydrolase activity,
Contig505	48.9468	1.92016	8.58617e-05	0.00337235	calcium-dependent protein kinase 4-like	2439	48.7527	6323	113.723	1871	cellular protein modification process, transport, cellular process, signal transduction, response to endogenous stimulus,	cytosol, plasma membrane,	kinase activity, binding, nucleotide binding,
Contig9060	20.4774	7.05235	8.73781e-05	0.00342766	probable adp-ribosylation factor gtpase-activating protein agd13-like isoform 1	184	3.42871	1471	24.6641	2007
Contig7996	50.2137	1.88134	8.88229e-05	0.00348003	regulatory subunit of cyclin-dependent kinase	399	52.1756	1019	119.897	286	cell cycle, DNA metabolic process, biosynthetic process, cellular protein modification process, cellular process,	cytoplasm,	enzyme regulator activity,
Contig99725	18.9872	9.46263	8.89492e-05	0.0034821	---NA---	13	2.23022	141	21.7652	218
Contig71438	22.7728	5.14226	8.89452e-05	0.0034821	---NA---	53	5.61515	310	29.552	353
Contig90387	30.5866	3.01628	8.90478e-05	0.0034841	csplj_poptr ame: full=casp-like protein poptrdraft_575900	390	15.0834	1413	49.1717	967		membrane, plasma membrane,
Contig9275	45.7191	2.01123	8.91103e-05	0.0034841	nac domain-containing protein 72-like	526	41.8551	1408	100.81	470	biological_process,
Contig5832	46.1136	1.9965	8.9967e-05	0.00351326	---NA---	450	42.8233	1195	102.323	393
Contig41809	23.5912	4.70615	9.06169e-05	0.00353573	receptor protein kinase 1-like	408	6.49864	2193	31.4297	2348	metabolic process, cellular process,		kinase activity, nucleotide binding,
Contig29944	28.1725	3.37807	9.15661e-05	0.0035713	hypothetical protein	226	11.9381	900	42.7769	708
Contig96587	34.2122	2.61563	9.22913e-05	0.00359811	no apical meristem family protein	211	20.6576	682	60.0787	382
Contig96958	39.6327	2.25435	9.28519e-05	0.00361551	vq motif-containing family protein	550	30.0284	1587	77.9626	685
Contig44749	16.1926	34.1458	9.31226e-05	0.00362309	asparagine synthase	3	0.316048	178	16.873	355
Contig6932	32.9687	2.72511	9.3259e-05	0.00362691	mechanosensitive ion channel protein 5-like	1764	18.6414	5936	56.4434	3539		membrane,
Contig465	20.8832	6.42452	9.37817e-05	0.00364276	calcium voltage- alpha 1f subunit	32	3.91101	233	25.6233	306
Contig33532	57.0719	1.72902	9.42947e-05	0.00366119	3-ketoacyl thiolase	1037	70.0051	2495	151.552	554	metabolic process,		transferase activity,
Contig7095	43.7238	2.06987	9.47264e-05	0.00367645	#NAME?	312	38.1324	851	93.5854	306
Contig38649	25.5166	3.96215	9.50542e-05	0.00368616	transmembrane protein 189-like	359	8.81566	1629	35.9932	1523	cellular process, lipid metabolic process,
Contig33074	28.5743	3.28057	9.5481e-05	0.00369969	calmodulin-binding protein isoform 2	759	12.5768	2944	43.8941	2257
Contig25632	106.049	1.33475	9.61658e-05	0.00372471	---NA---	3573	284.312	6389	457.441	470
Contig48908	15.8868	45.2116	9.67389e-05	0.00374386	cytochrome c oxidase subunit partial	3	0.159371	343	16.3954	704	transport, cellular process, generation of precursor metabolites and energy, nucleobase-containing compound metabolic process,	membrane, mitochondrion, intracellular,	catalytic activity, transporter activity, molecular_function, binding,
Contig31226	50.2022	1.86786	9.70477e-05	0.00375428	v-type proton atpase subunit f-like	1726	52.9104	4390	121.089	1220	nucleobase-containing compound metabolic process, catabolic process, transport, cellular process, generation of precursor metabolites and energy,	membrane, Golgi apparatus, plasma membrane,	hydrolase activity, transporter activity,
Contig90716	16.4021	26.0098	9.73365e-05	0.00376238	cytoplasmic trna 2-thiolation protein 1	4	0.515849	149	17.2897	290
Contig61419	20.1867	7.07035	9.75153e-05	0.00376776	conserved hypothetical protein	86	3.36787	688	24.2429	955
Contig93051	22.0996	5.37525	9.84133e-05	0.00380091	auxin-responsive protein	41	5.16283	250	28.3259	297
Contig44033	16.4023	25.236	9.91882e-05	0.00382773	---NA---	3	0.539409	107	17.3109	208
Contig27781	27.2158	3.50717	9.98514e-05	0.00385176	probable receptor-like protein kinase at1g67000-like	131	10.9849	538	40.5926	446
Contig7405	22.0042	5.37395	0.000101962	0.00392522	kinase family protein	445	5.14613	2710	28.1987	3234	response to endogenous stimulus, cellular process, metabolic process,	plasma membrane,	binding, kinase activity,
Contig38952	25.2924	3.9608	0.000102187	0.00393228	hormone-sensitive lipase	275	8.73809	1248	35.6811	1177
Contig101473	74.1439	1.50921	0.000104736	0.00402385	atp sulfurylase 1	3793	127.567	8109	245.393	1112	transport, biological_process, reproduction, post-embryonic development, embryo development, biosynthetic process, cellular process, response to abiotic stimulus, metabolic process, flower development, secondary metabolic process, carbohydrate metabolic process, nucleobase-containing compound metabolic process, catabolic process, generation of precursor metabolites and energy, response to stress,…	plastid, cytosol, cytoplasm, plasma membrane, extracellular region,	transferase activity,
Contig99960	46.929	1.94382	0.000104861	0.00402701	---NA---	268	45.7669	696	106.946	219
Contig33531	51.335	1.82912	0.00010493	0.00402802	3-ketoacyl- thiolase peroxisomal-like	1115	56.1237	2797	126.679	743	cellular component organization, cellular process, signal transduction, response to endogenous stimulus, metabolic process,	nucleolus, membrane, vacuole, plastid, mitochondrion,	transferase activity,
Contig14409	17.8484	11.7173	0.000105165	0.0040338	multi antimicrobial extrusion protein mate	25	1.61761	343	19.9694	578
Contig35100	22.7521	4.90151	0.000105159	0.0040338	hypothetical protein	63	5.94985	352	29.9121	396
Contig70858	41.5073	2.13573	0.000105566	0.00404591	nucleic acid binding protein	956	34.3124	2670	86.227	1042		cytosol, nucleus, plasma membrane,	nucleic acid binding,
Contig56978	49.0409	1.88326	0.000106124	0.00406566	zinc finger a20 and an1 domain-containing stress-associated protein	304	50.7558	773	116.126	224
Contig33149	33.0307	2.66743	0.000106475	0.00407745	ethylene-responsive transcription factor 1b-like	311	19.3529	1024	57.3357	601
Contig22826	38.3329	2.28804	0.000106542	0.00407839	Uncharacterized protein TCM_034473	798	28.3154	2340	74.7094	1054
Contig22022	15.8801	35.4181	0.000107048	0.0040928	dna topoisomerase iii	4	0.283326	259	16.5069	528
Contig97437	24.2935	4.23087	0.000107208	0.00409727	probable nucleoredoxin 1-like	79	7.69407	381	33.3882	384
Contig86238	52.5112	1.79899	0.000108018	0.00412492	tetratricopeptide repeat -like superfamily protein	1215	59.3209	3022	132.759	766	cellular component organization, cellular process,	plastid,
Contig97443	25.673	3.78574	0.000110726	0.00422663	vicilin-like antimicrobial peptides 2-2-like	71	9.41607	309	36.8731	282
Contig8341	101.487	1.34516	0.000110873	0.00423052	adenosine kinase 2	8481	264.538	15231	427.473	1199	nucleobase-containing compound metabolic process, biosynthetic process, metabolic process, cellular process, biological_process,	cytosol, cellular_component, plastid, plasma membrane, extracellular region,	kinase activity, binding, transferase activity,
Contig11970	19.6355	7.35218	0.000111348	0.00424697	eg45-like domain containing isoform 2	40	3.12309	333	23.3942	479
Contig52424	21.0014	5.89374	0.000112839	0.00429865	---NA---	68	4.36965	454	26.2502	582
Contig14140	14.8676	#DIV/0!	0.00011532	0.0043914	chitinase family protein	0	0	543	14.953	1222	catabolic process, metabolic process,
Contig35687	39.3647	2.21312	0.000115606	0.00440052	heat shock transcription factor family protein	763	30.7494	2168	78.616	928
Contig3741	35.3254	2.45231	0.000115714	0.0044029	leucine-rich repeat family protein	1569	23.4248	4844	65.0723	2505
Contig25680	22.3009	4.98219	0.00011669	0.00443413	---NA---	33	5.71374	187	29.1332	216
Contig15381	15.4597	48.8827	0.000117029	0.004444	lactose permease	6	0.119933	884	15.8993	1871	transport,	membrane,	transporter activity,
Contig24596	17.4577	12.3285	0.000117133	0.0044462	aspartic proteinase nepenthesin-2-like	69	1.47966	1008	19.4497	1744
Contig95851	17.2303	13.3667	0.000117535	0.00445967	hypothetical protein PHAVU_005G107200g	31	1.32348	495	19.0152	876
Contig50161	29.0569	3.08344	0.000117914	0.00447113	ubiquitin-conjugating enzyme e2 2-like isoform 1	287	13.9396	1055	46.1064	770	metabolic process,		catalytic activity,
Contig53800	18.3225	9.46597	0.000118192	0.00447922	enolase partial	41	2.15058	445	21.0025	713
Contig97623	16.2778	20.7308	0.000120821	0.00457339	tpa: nadph oxidase	5	0.708315	136	17.3354	264
Contig46327	24.4342	4.06091	0.000120907	0.00457483	csld1_orysj ame: full=cellulose synthase-like protein d1 ame: full= sld1	192	8.16907	891	34.1105	879	anatomical structure morphogenesis, cell differentiation, cell growth, multicellular organismal development, biosynthetic process, carbohydrate metabolic process, cellular process, response to stress, response to abiotic stimulus, nucleobase-containing compound metabolic process,	membrane, Golgi apparatus, endosome, endoplasmic reticulum, plasma membrane,	transferase activity,
Contig97900	42.3333	2.07144	0.000121549	0.00459547	stage ii sporulation protein e	455	36.7528	1245	90.4874	463
Contig45611	15.5786	36.94	0.000122263	0.00461693	nad h-binding pf13460 family	5	0.248334	361	16.1329	753
Contig51873	61.077	1.63694	0.00012244	0.00461994	skp1 interacting partner 7	692	85.6958	1580	176.056	302	nucleobase-containing compound metabolic process,	nucleoplasm, membrane,	RNA binding, transferase activity,
Contig16211	30.096	2.92316	0.000122503	0.00462048	glutathione peroxidase domain partial	91	15.5402	320	49.1706	219	response to stress, metabolic process, response to abiotic stimulus, cellular process,	plastid, membrane, thylakoid,	catalytic activity,
Contig83814	66.8413	1.56634	0.000122568	0.00462111	probable aldo-keto reductase 2-like	1784	103.442	3989	208.115	645	biological_process, metabolic process,	cytosol,	catalytic activity,
Contig68206	33.8146	2.54724	0.000122754	0.00462629	tpa: nac domain and pentatricopeptide repeat containing protein	267	21.2458	844	60.4289	470
Contig79650	22.4128	4.831	0.000124345	0.00468253	---NA---	34	5.9698	187	29.5435	213
Contig25951	17.2207	12.7774	0.000124648	0.00469022	carrier protein mitochondrial-like	39	1.39709	592	19.0819	1044	transport, cellular process,	membrane, mitochondrion, plastid, vacuole,	binding, transporter activity,
Contig28545	35.0602	2.44648	0.000125024	0.00470249	cytochrome c oxidase subunit 6b-2	915	23.3744	2812	64.6359	1464	transport, cellular process, biosynthetic process, lipid metabolic process, generation of precursor metabolites and energy, nucleobase-containing compound metabolic process,	plastid, mitochondrion, membrane, intracellular,	catalytic activity, transporter activity,
Contig49454	27.4775	3.30209	0.000125785	0.00472739	mlp-like protein 28	209	12.0252	814	42.1416	650
Contig6233	31.4761	2.75212	0.000126122	0.0047363	abc transporter atp-binding protein	187	17.6162	630	53.401	397
Contig4516	191.273	1.16605	0.000127304	0.00477125	soluble inorganic pyrophosphatase	47961	1159.47	57782	1256.9	1547	metabolic process, cellular process,	cytoplasm,	hydrolase activity, binding,
Contig36926	14.6761	#DIV/0!	0.000127648	0.00478227	cytochrome c oxidase subunit iii	0	0	332	14.739	758	transport, cellular process,
Contig24821	21.0596	5.59429	0.000127889	0.00478942	hypothetical protein PHYSODRAFT_522734	109	4.68025	689	26.6196	871
Contig24465	18.4212	8.82411	0.000127991	0.00479133	PREDICTED: uncharacterized protein LOC101894461 isoform X1	20	2.35214	201	21.2701	318
Contig46126	16.0863	21.6852	0.000128193	0.00479702	oxalate decarboxylase	10	0.654974	290	17.0908	571
Contig27760	26.1186	3.56125	0.000128302	0.00479921	probable serine threonine-protein kinase at1g18390	199	10.3655	821	38.4785	718	cellular protein modification process, metabolic process, cellular process,	plasma membrane,	nucleotide binding, kinase activity,
Contig99741	24.7425	3.90937	0.000128536	0.00480607	serine threonine protein kinase family protein	50	8.69745	224	35.0598	215	cellular protein modification process, metabolic process, cellular process,		kinase activity, carbohydrate binding, nucleotide binding,
Contig38951	30.3336	2.87067	0.000128714	0.00480893	probably inactive leucine-rich repeat receptor-like protein kinase at5g48380-like	198	16.0629	685	50.0022	461	cellular protein modification process,		kinase activity, nucleotide binding,
Contig97497	22.6137	4.68563	0.000128798	0.0048097	isoaspartyl peptidase l-asparaginase 1-like	38	6.26063	203	30.0933	227	metabolic process,		hydrolase activity,
Contig39002	19.6594	6.83606	0.000129988	0.0048489	linoleate 13s-lipoxygenase 2- chloroplastic-like	361	3.41367	2786	23.7047	3955	biosynthetic process, cellular process, lipid metabolic process, metabolic process,		catalytic activity, binding,
Contig43437	76.9793	1.46897	0.000131171	0.00489113	cysteine-rich receptor-like protein kinase	939	144.517	1932	267.547	243	cell death, cellular protein modification process, biological_process, response to external stimulus, response to stress, response to biotic stimulus, metabolic process, cellular process,	plasma membrane,	kinase activity, nucleotide binding,
Contig95685	62.5826	1.60927	0.000131845	0.0049124	conserved hypothetical protein	2213	91.2504	4989	185.1	907
Contig1736	51.4879	1.79246	0.00013201	0.0049166	cytosolic copper zinc superoxide dismutase	3619	58.5411	8981	130.718	2312	metabolic process, cellular process,	cytoplasm,	binding, catalytic activity,
Contig13850	21.8423	5.03213	0.000132874	0.0049449	chaperone protein dnaj chloroplastic-like	70	5.53474	400	28.4576	473
Contig27955	33.1334	2.57421	0.000133358	0.00496099	hypothetical protein POPTR_0002s24000g	207	20.5348	658	58.7333	377
Contig96474	24.1807	4.04125	0.000133771	0.0049744	---NA---	119	8.13617	549	33.7742	547
Contig49711	15.1099	53.1798	0.000136327	0.00506548	bactericidal permeability-increasing protein	1	0.0800836	215	15.4925	467
Contig48282	17.1173	12.316	0.000136741	0.00507689	---NA---	19	1.45017	277	19.0232	490
Contig14960	14.5439	#DIV/0!	0.000136928	0.00508151	cytochrome oxidase subunit i	0	0	194	14.6047	447	metabolic process, transport, generation of precursor metabolites and energy, cellular process,	mitochondrion, membrane,	binding, catalytic activity,
Contig39940	16.4308	16.4095	0.000136972	0.00508151	family a g protein-coupled receptor-like protein	38	0.974067	771	17.7827	1459	transport, cellular process,	membrane,	transporter activity,
Contig14989	43.4945	2.00247	0.000138457	0.00513259	monodehydroascorbate reductase	447	40.2828	1185	96.0882	415	metabolic process, response to endogenous stimulus, response to stress, response to abiotic stimulus, response to external stimulus, response to biotic stimulus, cellular homeostasis, biological_process, carbohydrate metabolic process, cellular process,	cytosol, plastid, peroxisome, plasma membrane, extracellular region,	catalytic activity, nucleotide binding,
Contig37206	55.1621	1.71369	0.000139495	0.00516501	low quality protein: outer envelope pore protein chloroplastic-like	776	69.2641	1844	148.097	419	response to endogenous stimulus, response to stress, response to abiotic stimulus, transport, cellular process, biological_process,	membrane, plastid, vacuole,	transporter activity,
Contig40563	27.3484	3.25158	0.000141376	0.00522549	anthranilate n-hydroxycinnamoyl benzoyltransferase	196	12.2374	752	42.2465	599			transferase activity,
Contig89331	64.5688	1.57824	0.000141402	0.00522549	hypothetical protein L484_027242	1431	98.3787	3203	198.133	544	transport, nucleobase-containing compound metabolic process, biosynthetic process,	membrane, mitochondrion, plastid,	transporter activity,
Contig31007	16.826	13.3096	0.000142071	0.00524812	zinc finger protein hangover-like	33	1.29503	526	18.5735	953
Contig88	25.4953	3.6229	0.00014274	0.00526873	hypothetical protein POPTR_0004s10540g	283	9.90077	1184	37.2712	1069
Contig21798	24.9391	3.76149	0.000142857	0.005271	hypothetical protein MTR_7g082600	132	9.22743	570	35.8526	535
Contig30050	51.6054	1.7786	0.000143026	0.0052752	phosphoenolpyruvate partial	2738	59.8822	6732	132.479	1710	photosynthesis, biosynthetic process, carbohydrate metabolic process, generation of precursor metabolites and energy,	cytoplasm,	catalytic activity,
Contig54305	25.0654	3.72497	0.000143474	0.00528968	at5g55930-like protein	51	9.39582	218	36.1377	203	transport, cellular process,
Contig29788	19.0365	7.26846	0.000145305	0.00535301	fruitfull-like mads-box	62	3.06712	510	22.7012	756			binding,
Contig27149	28.3525	3.07274	0.000145477	0.00535727	scarecrow-like 3	287	13.6733	1050	45.0111	785	biosynthetic process, nucleobase-containing compound metabolic process,
Contig15781	29.0603	2.965	0.00014762	0.00542569	heat shock transcription factor family protein	194	14.7169	689	47.0297	493
Contig99723	61.1253	1.61539	0.000149027	0.00547102	heme oxygenase chloroplastic-like	663	88.2404	1499	179.513	281
Contig33781	56.3143	1.68568	0.000149452	0.00548239	oxidoreductase family protein	2107	73.4387	4952	155.303	1073			catalytic activity,
Contig17804	97.8932	1.34411	0.000149766	0.0054918	60s ribosomal protein related	1536	256.451	2748	412.827	224
Contig42244	21.6092	4.97226	0.000149941	0.00549483	sterigmatocystin biosynthesis monooxygenase stcf	70	5.55824	395	28.2212	471
Contig48485	24.8662	3.73918	0.000149964	0.00549483	60s ribosomal protein l37a	123	9.27436	528	35.8222	496	translation, biological_process,	ribosome,	structural molecule activity,
Contig52444	22.5556	4.47673	0.000154302	0.00564725	adipocyte plasma membrane-associated	72	6.63234	367	30.4186	406	biosynthetic process, cellular process, lipid metabolic process,		catalytic activity,
Contig99258	38.2902	2.19375	0.000154814	0.00565944	PREDICTED: uncharacterized protein LOC101250309	189	30.4673	532	77.1655	232
Contig29068	123.426	1.26216	0.000154925	0.00566133	60s ribosomal protein l21	4113	429.671	6728	632.416	358	translation, biological_process,	nucleolus, ribosome, cytosol, plastid,	structural molecule activity,
Contig33507	37.1968	2.24734	0.00015683	0.00572651	tetrahydroxychalcone glucosyltransferase	1447	28.3778	4167	73.5314	1907			transferase activity,
Contig57663	19.1459	6.87937	0.000156997	0.00573042	---NA---	97	3.29492	754	23.0454	1101
Contig330	34.0692	2.44389	0.000157154	0.00573395	transcription factor myb1r1-like	259	22.8452	789	62.6197	424		nucleus,	chromatin binding, DNA binding,
Contig25843	16.2873	15.1339	0.000158502	0.00577425	Ubi4p	7	1.06854	129	17.7184	245
Contig18358	55.5204	1.69134	0.000158923	0.00578517	probable nucleoredoxin 1-like	425	71.9212	999	152.115	221
Contig45926	24.4071	3.80519	0.000160163	0.00582583	PREDICTED: uncharacterized protein LOC101490734	202	8.90873	879	34.8813	848
Contig44562	14.8448	48.3081	0.000160679	0.00584014	glycosyl hydrolase	5	0.109868	771	15.2438	1702			hydrolase activity,
Contig35466	23.8044	3.97535	0.000161274	0.00585952	Uncharacterized protein TCM_001035	81	8.18736	367	33.3783	370
Contig29389	15.9164	17.8644	0.000161851	0.00587823	40s ribosomal protein s21	13	0.839702	294	17.0871	579	nucleobase-containing compound metabolic process, translation,	ribosome, membrane,	structural molecule activity,
Contig18606	22.1043	4.60331	0.000163081	0.00591837	g-type lectin s-receptor-like serine threonine-protein kinase at1g34300-like	419	6.26057	2196	29.5237	2503	cellular process,		kinase activity, nucleotide binding,
Contig2613	29.3975	2.86959	0.000164036	0.00594395	f-box protein skip27-like isoform x1	311	15.6122	1073	48.4667	745
Contig65439	18.7768	7.17852	0.000165663	0.00599703	uncharacterized loc101220741	112	3.06864	909	22.4094	1365
Contig19033	25.4451	3.51589	0.000166452	0.00602233	molybdopterin cofactor	666	10.2925	2706	37.6281	2420
Contig50731	14.1689	#DIV/0!	0.000167105	0.00604364	rna recognition motif domain containing protein	0	0	254	14.1983	602			nucleic acid binding, protein binding, nucleotide binding,
Contig10282	31.2243	2.65919	0.000168029	0.00607474	---NA---	570	18.4089	1860	54.051	1158
Contig58189	29.8608	2.80271	0.000168234	0.00607986	protein phosphatase	540	16.3659	1829	49.8768	1234	cellular protein modification process,		hydrolase activity,
Contig18024	14.8256	42.2327	0.000169713	0.00612766	hypothetical protein	3	0.159598	319	15.2699	703
Contig18994	14.1313	#DIV/0!	0.000170475	0.00615146	predicted protein	0	0	360	14.1523	856
Contig22116	35.1879	2.34123	0.000170989	0.00616533	delta -fatty-acid desaturase-like isoform 1	1017	25.172	3018	67.2132	1511	biosynthetic process, cellular process, lipid metabolic process, metabolic process,		catalytic activity, binding,
Contig92280	18.1709	7.97359	0.000171401	0.00617552	---NA---	60	2.61227	543	21.2719	859
Contig21822	48.9486	1.80996	0.00017238	0.00620606	ct099	1221	54.819	3033	122.526	833
Contig22306	23.4588	4.01163	0.000173589	0.00624485	scarecrow-like protein 33-like isoform x2	417	7.96903	1907	32.7914	1957
Contig100281	26.1543	3.33598	0.000174191	0.00626416	---NA---	115	11.3181	449	39.7615	380
Contig61161	36.7807	2.24157	0.00017443	0.00626713	related to calcium-related spray protein	220	28.1774	632	72.834	292
Contig31156	27.345	3.12365	0.000174929	0.00628117	scarecrow transcription factor family protein	295	12.9189	1091	42.9899	854	nucleobase-containing compound metabolic process, biosynthetic process, biological_process,	cytosol,
Contig45607	18.4857	7.39247	0.000175145	0.00628658	---NA---	17	2.91644	142	21.9195	218
Contig33317	20.0877	5.67808	0.000175955	0.00630905	af441864_148-kda glycoprotein precursor	47	4.37252	302	25.2802	402
Contig21220	16.2092	14.1469	0.000176216	0.00631306	---NA---	11	1.15235	188	17.721	357
Contig28973	43.0963	1.9684	0.000177023	0.00633961	sur2 hydroxylase	510	41.1955	1333	96.8833	463	biosynthetic process, cellular process, lipid metabolic process, metabolic process, response to abiotic stimulus, post-embryonic development,	membrane, endoplasmic reticulum, Golgi apparatus,	catalytic activity, binding,
Contig18580	31.8396	2.57703	0.000179164	0.00641144	alpha tubulin	1036	19.7077	3293	56.3648	1966	cellular component organization, nucleobase-containing compound metabolic process, catabolic process, cellular process,	cytosol, cytoskeleton, plasma membrane,	hydrolase activity, structural molecule activity, nucleotide binding,
Contig96182	21.2468	4.88118	0.000180714	0.00645645	zinc finger protein	45	5.59122	249	27.8377	301
Contig7397	24.6969	3.62684	0.000180707	0.00645645	major facilitator superfamily protein	389	9.59646	1620	35.9597	1516	metabolic process, transport, cellular process,	membrane,	transporter activity, catalytic activity,
Contig9322	32.681	2.50271	0.000180762	0.00645645	hypothetical protein H257_13541	369	21.166	1143	58.9927	652
Contig11794	26.5312	3.24056	0.000181017	0.00646073	---NA---	105	11.9359	400	40.9132	329
Contig15039	76.1709	1.451	0.000180986	0.00646073	uncharacterized family 31 glucosidase kiaa1161 homolog	1747	147.819	3564	271.341	442
Contig20361	14.0158	#DIV/0!	0.000181269	0.00646727	predicted protein	0	0	241	14.031	578
Contig6972	23.3836	3.99027	0.000181629	0.00647769	glutathione s-	150	8.00265	682	32.7391	701			catalytic activity,
Contig33896	50.1379	1.77551	0.000181808	0.00648165	peptidyl-prolyl cis-trans isomerase fkbp15-2-like	1627	58.228	3988	128.422	1045	protein metabolic process, cellular process, cellular protein modification process,	vacuole, Golgi apparatus, cytosol,	catalytic activity,
Contig23174	24.0667	3.77782	0.000183527	0.00653069	ras-related protein raba1d-like	216	8.86739	934	34.5007	911	signal transduction, metabolic process, transport,	cytosol, cellular_component, vacuole, membrane, Golgi apparatus, nucleus, plasma membrane,	hydrolase activity, nucleotide binding,
Contig1463	16.9278	10.4926	0.000184558	0.00656491	homeodomain-like superfamily protein isoform 2	43	1.7461	523	19.1092	921		nucleus,	chromatin binding, DNA binding,
Contig34245	13.9792	#DIV/0!	0.000184836	0.00657234	beta- -glucanase	0	0	212	13.9883	510		intracellular,
Contig28814	17.8057	8.30181	0.000185021	0.00657644	zinc finger family protein	90	2.4373	851	20.7365	1381
Contig13528	22.9005	4.13167	0.0001852	0.00658034	ejaculatory bulb-specific protein 3	41	7.47981	193	31.6813	205
Contig30984	24.1202	3.75194	0.000185873	0.00660178	pas domain s-box	65	8.97025	279	34.6445	271
Contig53929	27.8377	3.0113	0.000186894	0.00663557	hypothetical protein PRUPE_ppa018201mg	135	13.8325	483	44.5301	365
Contig25246	21.1454	4.88339	0.000186991	0.00663655	hypothetical protein H310_00040	36	5.56349	199	27.6718	242
Contig37549	14.4476	57.4225	0.000187429	0.0066496	nucleoside diphosphate kinase	1	0.0359261	457	14.7729	1041
Contig90834	80.6545	1.41803	0.00018805	0.00666915	40s ribosomal protein s12-1	1617	168.922	3206	301.356	358	translation, biological_process,	ribosome,	structural molecule activity,
Contig54060	39.7391	2.08009	0.000189134	0.00670257	bola-like family protein	214	34.4974	583	84.563	232
Contig26800	24.6476	3.5994	0.000189727	0.00672109	PREDICTED: uncharacterized protein LOC102583467	130	9.66576	538	35.9927	503
Contig432	38.9215	2.11283	0.000191249	0.00676997	sodium calcium exchanger protein	886	32.9707	2425	81.198	1005	transport, cellular process,	membrane, vacuole,	binding,
Contig30652	18.5706	6.94174	0.000193408	0.00684384	ethylene-responsive transcription factor erf104-like	24	3.16048	188	22.2761	284
Contig33719	13.8801	#DIV/0!	0.000194837	0.00689185	---NA---	0	0	337	13.8976	816
Contig37049	20.964	4.91405	0.000195415	0.00690971	---NA---	37	5.46942	206	27.3997	253
Contig37155	13.8645	#DIV/0!	0.00019647	0.00694444	sex determination protein tasselseed-2-like	0	0	496	13.8745	1203	metabolic process,		catalytic activity,
Contig43370	21.0545	4.8399	0.000198613	0.00701495	---NA---	90	5.60052	493	27.604	601
Contig37048	16.5764	10.9303	0.000203588	0.00718267	pa-domain containing subtilase family protein	26	1.62063	332	18.6203	600	metabolic process,		protein binding, hydrolase activity,
Contig40981	41.7798	1.98442	0.00020528	0.00723325	60s ribosomal protein	312	39.4206	820	93.2227	296	translation, multicellular organismal development, biological_process,	nucleolus, cellular_component, plastid, membrane, vacuole, ribosome, cytosol, plasma membrane,	RNA binding, structural molecule activity,
Contig27687	13.7712	#DIV/0!	0.000206465	0.00726528	protein	0	0	131	13.7759	320	response to external stimulus, response to stress, response to biotic stimulus, response to abiotic stimulus, biological_process, response to extracellular stimulus, response to endogenous stimulus,	cell wall, extracellular region,
Contig93578	51.6895	1.72496	0.00020848	0.00733347	atp-binding cassette transporter	523	64.5535	1236	137.27	303
Contig52394	14.8797	25.3396	0.000208828	0.00734027	elongation factor 1-alpha 1	3	0.463624	112	15.5741	242	reproduction, cellular component organization, DNA metabolic process, cell cycle, biological_process, nucleobase-containing compound metabolic process, catabolic process, response to stress, translation,	nucleus, ribosome,	protein binding, DNA binding, translation factor activity, nucleic acid binding, nucleotide binding, hydrolase activity,
Contig44365	23.952	3.69551	0.000208792	0.00734027	---NA---	52	9.08762	220	34.5946	214
Contig93412	41.9669	1.97271	0.000210718	0.00739301	small nuclear ribonucleoprotein sm d3-like	731	40.0274	1910	94.1049	683
Contig52813	26.054	3.22719	0.00021134	0.0074121	lrr receptor-like serine threonine-protein kinase fls2-like	345	11.794	1307	40.203	1094	metabolic process, cellular process,	membrane,	catalytic activity, kinase activity,
Contig47957	14.3749	43.1521	0.00021175	0.00742071	---NA---	2	0.139289	236	14.789	537
Contig34513	40.6053	2.021	0.000211721	0.00742071	band 7 family protein	1315	36.9772	3508	88.758	1330		membrane, vacuole, cellular_component, Golgi apparatus,
Contig39689	91.8028	1.35139	0.00021182	0.00742071	small ras-like gtp-binding protein	15998	233.532	29218	383.77	2562	transport, metabolic process, nucleobase-containing compound metabolic process, catabolic process, signal transduction,	Golgi apparatus, cytosol, cellular_component, nucleus,	protein binding, nucleotide binding, hydrolase activity,
Contig36590	13.7099	#DIV/0!	0.000213321	0.00746232	secretary abundant heat soluble protein 1	0	0	337	13.7127	827
Contig16600	21.939	4.32483	0.00021457	0.00750323	casp-like protein poptrdraft_798217-like	167	6.74475	822	29.8717	926		membrane,
Contig24913	14.1945	53.9771	0.000216957	0.00757832	bidirectional sugar transporter sweet7-like	2	0.0523796	616	14.5162	1428
Contig17456	36.3364	2.204	0.000219636	0.00766629	prohibitin 1-like protein	737	28.7116	2081	72.9458	960		cellular_component, cell wall, membrane, vacuole, mitochondrion, plastid,
Contig45046	57.8829	1.6173	0.000219816	0.00766693	protein in2-1 homolog b-like	2550	83.9503	5738	169.974	1136	metabolic process, cellular process,	cytoplasm,	transferase activity,
Contig29322	25.7291	3.25904	0.00022055	0.0076883	hypothetical protein POPTR_0749s00200g, partial	135	11.5008	515	39.4768	439
Contig16499	41.9073	1.96511	0.000221271	0.00770635	hypothetical protein CICLE_v10016804mg	375	40.3007	976	94.3779	348		extracellular region, plasma membrane,
Contig27755	23.229	3.83302	0.000224184	0.00778782	cupin domain-containing protein	79	8.39353	345	32.9819	352
Contig38616	13.6136	#DIV/0!	0.000224548	0.00779764	atp-dependent rna helicase ddx54	0	0	85	13.6207	210
Contig40180	16.6426	9.96146	0.000225439	0.00782572	hypoxia-responsive family protein	18	1.82434	207	18.8775	369		membrane,
Contig18441	23.4878	3.75237	0.000225771	0.00783438	receptor like protein kinase -like	119	8.72644	510	33.6511	510	cellular protein modification process, metabolic process, cellular process,		nucleotide binding, kinase activity,
Contig5679	22.413	4.07548	0.000228435	0.00792391	---NA---	94	7.44811	437	31.1558	472
Contig43860	14.8056	23.1581	0.000228607	0.007927	elongation factor family protein	3	0.529232	98	15.5557	212	nucleobase-containing compound metabolic process, catabolic process, translation,	ribosome,	translation factor activity, nucleic acid binding, hydrolase activity, nucleotide binding,
Contig10068	21.4953	4.42337	0.000229999	0.00797236	---NA---	96	6.41126	483	29.0241	560
Contig63016	104.732	1.29664	0.000234404	0.0081132	dna repair protein reca homolog chloroplastic-like	24254	322.344	41134	491.9	2814	DNA metabolic process, response to stress, response to extracellular stimulus, cell communication, nucleobase-containing compound metabolic process, catabolic process,		nucleotide binding, DNA binding, hydrolase activity,
Contig12794	14.5683	27.1045	0.000234565	0.0081158	---NA---	3	0.399278	127	15.2089	281
Contig9120	37.0764	2.14908	0.000234823	0.0081218	disease resistance response protein 206-like	917	30.6205	2533	76.1057	1120
Contig96104	26.1136	3.1476	0.000235808	0.00814695	adp-ribosylation factor-like protein 5-like	207	12.2494	766	40.786	632	signal transduction,	intracellular, plasma membrane,	nucleotide binding,
Contig39412	26.4494	3.08922	0.000236841	0.00817374	---NA---	219	12.718	800	41.8027	644
Contig2296	64.4807	1.52988	0.000237609	0.00819726	proteasome subunit beta type-4-like	2283	107.399	4948	209.441	795	biological_process, response to stress, response to abiotic stimulus, protein metabolic process, catabolic process, cellular process,	ribosome, cytosol, intracellular, nucleus,	hydrolase activity,
Contig96736	14.2057	39.1715	0.000238751	0.00823066	hypothetical protein GLOINDRAFT_337666	2	0.173144	188	14.6445	432
Contig96475	18.4368	6.4574	0.00023953	0.00825154	---NA---	40	3.42325	291	22.4084	437
Contig48560	19.1099	5.78148	0.000241866	0.00832295	---NA---	60	4.05776	391	23.7931	553
Contig33711	14.3004	33.5583	0.00024203	0.00832559	hypothetical protein L484_018126	4	0.255284	258	14.8157	586
Contig42516	70.9253	1.46883	0.00024226	0.00833047	unknown	2622	133.234	5418	247.72	736	translation, biological_process,	nucleolus, cellular_component, plasma membrane, ribosome, cytosol,	structural molecule activity,
Contig70533	16.5647	9.68484	0.000243157	0.00835529	trans-cinnamate 4-hydroxylase	25	1.87746	279	18.8527	498	metabolic process,		binding, catalytic activity,
Contig12067	19.0069	5.85834	0.000243133	0.00835529	hypothetical protein VITISV_022124	141	3.97382	931	23.609	1327
Contig60916	48.2006	1.77457	0.00024407	0.00838361	TPA: hypothetical protein ZEAMMB73_620808	426	56.2968	1040	123.665	283
Contig16901	16.1705	10.9122	0.00024426	0.0083871	leucine-rich repeat receptor-like serine threonine tyrosine-protein kinase sobir1-like	46	1.58121	586	18.1246	1088	cellular protein modification process, cell death, response to stress, abscission, flower development, metabolic process, cellular process,	membrane,	nucleotide binding, kinase activity,
Contig332	26.0984	3.12821	0.000244375	0.00838741	hypothetical protein	98	12.3404	361	40.9026	297
Contig24607	29.0088	2.72985	0.000244445	0.00838741	cytochrome p450 98a3 family protein	1128	16.5566	3726	49.2088	2548	metabolic process, biosynthetic process,		binding, catalytic activity,
Contig94905	15.3637	14.9593	0.000246522	0.00845258	ring-h2 finger protein	20	1.01352	365	16.6432	738
Contig19691	36.7824	2.1507	0.000247053	0.00846466	epoxide hydrolase	734	30.366	2026	75.4173	904	metabolic process,		hydrolase activity,
Contig37355	30.5536	2.56841	0.000247682	0.00848011	mitogen-activated protein kinase 1	382	19.0232	1206	54.039	751	signal transduction, metabolic process, cellular protein modification process, cellular process,		kinase activity, signal transducer activity, nucleotide binding,
Contig28025	18.6711	6.10594	0.000249458	0.00853781	suppressor of overexpression of constans 1	86	3.71399	591	22.9652	866	biosynthetic process, nucleobase-containing compound metabolic process,	nucleus, intracellular,	sequence-specific DNA binding transcription factor activity, DNA binding, protein binding,
Contig96255	66.2049	1.50807	0.00024982	0.00854406	hypothetical protein D910_10616	656	115.182	1399	221.023	213
Contig6652	29.2465	2.69338	0.000250327	0.00855524	galactomannan galactosyltransferase	120	16.9996	392	49.9668	264			transferase activity,
Contig19313	15.451	14.1286	0.000250484	0.00855752	---NA---	9	1.09283	154	16.8256	308
Contig52849	21.5653	4.2803	0.000251981	0.00860542	nadh dehydrogenase subunit 5	231	6.7231	1123	29.4087	1285	generation of precursor metabolites and energy, nucleobase-containing compound metabolic process, biosynthetic process, cellular process, transport,	membrane, mitochondrion,	catalytic activity,
Contig57988	28.4977	2.77417	0.000252067	0.00860542	hypothetical protein PRUPE_ppa010643mg	312	15.9406	1042	47.9023	732
Contig13662	14.7793	20.3593	0.000252225	0.00860771	---NA---	6	0.6393	163	15.6272	351
Contig14406	18.7625	5.98709	0.000252688	0.00861813	xyloglucan endotransglucosylase hydrolase	47	3.82121	317	23.19	460	carbohydrate metabolic process,		hydrolase activity, transferase activity,
Contig17787	113.945	1.26613	0.000253255	0.00863357	60s ribosomal protein l3	2114	393.341	3582	599.693	201	translation, biological_process,	nucleolus, cellular_component, plasma membrane, cell wall, membrane, vacuole, ribosome, cytosol,	structural molecule activity,
Contig45026	40.884	1.97345	0.00025358	0.00864156	upf0483 protein agap003155	737	39.0412	1923	91.6588	706	metabolic process,		hydrolase activity,
Contig23012	32.1399	2.42372	0.000256282	0.00872424	iron-regulated protein a	433	21.9131	1303	59.3335	739
Contig12837	16.8367	8.66853	0.000257865	0.00877497	pyridoxamine 5 -phosphate oxidase family protein isoform 3	14	2.18161	139	19.4896	240
Contig17553	37.6842	2.09503	0.000260704	0.00885892	keratin-associated protein 10-6 isoform 1	225	32.4895	607	78.8658	259		plasma membrane,
Contig18923	47.073	1.78997	0.000261235	0.00887059	rnp-1 like rna-binding protein	1036	54.1894	2534	119.262	715			binding,
Contig24967	29.9691	2.60154	0.00026158	0.00887913	protein wax2	119	18.3148	379	52.4847	243	metabolic process,	membrane,
Contig99167	20.2494	4.83752	0.00026372	0.00894858	protein rotundifolia like 15	46	5.39296	251	26.4779	319	multicellular organismal development,	mitochondrion,
Contig72900	14.3992	24.9486	0.000266897	0.00905068	hypothetical protein OsI_26948	7	0.451368	260	15.085	580
Contig93944	28.3987	2.75899	0.000266919	0.00905068	lactoylglutathione lyase glyoxalase i family protein	402	16.0111	1336	47.8785	939	metabolic process,		catalytic activity,
Contig12509	15.5928	12.5316	0.000267067	0.00905246	proline dehydrogenase	13	1.27944	194	17.1798	380	response to stress, metabolic process, response to abiotic stimulus, response to external stimulus, response to biotic stimulus, biosynthetic process, cellular process, catabolic process,		catalytic activity,
Contig42278	25.2253	3.22586	0.000267237	0.00905499	---NA---	90	11.4487	339	38.8018	294
Contig50508	34.4924	2.25017	0.00026997	0.00912806	probable l-type lectin-domain containing receptor kinase -like	284	26.3557	814	67.9703	403			kinase activity, nucleotide binding,
Contig46127	15.3527	13.7209	0.000270121	0.00912991	oxalate decarboxylase oxdc	38	1.12523	629	16.759	1263			molecular_function,
Contig17608	28.9918	2.68629	0.000270741	0.00914761	protein accumulation and replication of chloroplasts 3-like	1827	16.9506	5948	49.6544	4031
Contig19069	25.2924	3.20273	0.000271628	0.00917045	Uncharacterized protein TCM_000343	264	11.5884	989	39.0622	852
Contig36418	25.4978	3.16601	0.000271522	0.00917045	---NA---	139	11.8686	516	39.6438	438
Contig33816	47.2673	1.77901	0.000272427	0.00918824	dcn1-like protein 4-like isoform x1	2600	54.9986	6356	120.977	1768			binding,
Contig5297	14.0955	31.7064	0.000274972	0.00926751	---NA---	2	0.280143	116	14.62	267
Contig20320	19.3375	5.33002	0.00027581	0.00928916	hypothetical protein	52	4.55445	312	24.5882	427
Contig95909	27.1259	2.89735	0.000279039	0.00939126	nac domain protein	109	14.2535	376	44.2407	286	response to stress, response to abiotic stimulus, biosynthetic process, nucleobase-containing compound metabolic process,		DNA binding,
Contig43742	79.3225	1.39909	0.000280179	0.00942294	hypothetical protein AMTR_s00017p00257730	3481	174.512	6790	306.288	746	translation, biological_process,	nucleolus, cellular_component, plasma membrane, ribosome, cytosol,	structural molecule activity,
Contig38027	13.8907	39.0845	0.000280288	0.00942328	cathepsin l1 precursor	2	0.165482	192	14.2943	452			hydrolase activity,
Contig10038	13.1898	#DIV/0!	0.000281468	0.0094554	---NA---	0	0	95	13.1558	243
Contig35845	26.2221	3.02393	0.000281542	0.0094554	regulatory protein-like	175	13.0116	626	41.8799	503
Contig98894	67.1581	1.48754	0.000285277	0.00957067	Patellin-3, putative	883	120.965	1866	230.011	273	transport,	membrane, intracellular,	transporter activity,
Contig5943	19.3079	5.28094	0.000285988	0.00958777	na(+) h(+)	217	4.60068	1290	24.6088	1764	transport, cellular process, biological_process,	membrane,	transporter activity,
Contig24230	28.0372	2.76843	0.000286358	0.00959679	Uncharacterized protein TCM_010255	1108	15.744	3681	47.063	2632
Contig86817	15.0203	15.0889	0.000287019	0.00961553	beta actin	10	0.973933	185	16.2121	384		cytoskeleton, cytoplasm,	nucleotide binding,
Contig30831	13.1467	#DIV/0!	0.000288012	0.0096393	protein lethal essential for life-like	0	0	384	13.1055	986
Contig69130	13.3866	110.529	0.000288033	0.0096393	hypothetical protein GLAREA_09325	0	0	319	13.5028	795
Contig4322	16.6476	8.50541	0.000288295	0.00964468	---NA---	25	2.20513	243	19.2859	424
Contig39640	22.6628	3.75829	0.000289449	0.00967989	---NA---	56	8.41103	240	32.4348	249
Contig46764	32.6011	2.34173	0.000296851	0.00991696	aaa-type atpase family protein ankyrin repeat family protein isoform 1	1183	23.409	3466	61.7116	1890	metabolic process,	plastid,	nucleotide binding, hydrolase activity,
Contig15010	32.7548	2.32548	0.000302306	0.0100793	universal stress protein a-like protein	1121	23.8206	3265	62.4267	1760	response to stress,
Contig25965	14.5203	18.5793	0.000305372	0.010173	---NA---	21	0.709467	508	15.4424	1107
Contig10107	18.856	5.47119	0.000306783	0.0102093	protein wax2-like	66	4.29276	406	23.7606	575
Contig96588	25.9366	3.01811	0.000307013	0.0102134	adenosine deaminase	79	12.9019	282	41.4394	229
Contig45609	14.4238	19.5436	0.000308229	0.010243	ccr4-not transcription complex family protein	14	0.655302	363	15.2883	799	nucleobase-containing compound metabolic process, catabolic process, response to external stimulus, response to stress, response to biotic stimulus,	nucleus,	nucleic acid binding, nuclease activity,
Contig93524	45.6817	1.79628	0.000309898	0.0102877	predicted protein	397	52.4644	963	114.509	283		cellular_component, plasma membrane,
Contig27675	12.9977	#DIV/0!	0.000311869	0.0103423	hypothetical protein W97_03821	0	0	297	12.9461	772
Contig29532	35.8156	2.13905	0.000312018	0.0103436	unknown	179	29.8858	491	73.7621	224
Contig30491	30.9024	2.45113	0.000312436	0.0103539	thioredoxin h-type 9	539	20.7601	1633	56.5935	971	cellular homeostasis, metabolic process, cell communication,	nucleus, cytosol, plastid,	catalytic activity,
Contig97328	13.4468	58.275	0.000312634	0.0103568	hypothetical protein CP061683_2658, partial	0	0	122	13.6848	300
Contig13458	12.988	#DIV/0!	0.000313486	0.0103778	septin- partial	0	0	211	12.9333	549
Contig28641	20.7468	4.34567	0.000314001	0.0103912	cell wall-associated partial	89	6.32797	439	28.0853	526
Contig28926	29.9279	2.53236	0.000314273	0.0103936	ke2 family expressed	277	19.0783	862	53.4204	543	protein metabolic process, cellular process,	cellular_component,	protein binding,
Contig13523	51.9115	1.66694	0.000314291	0.0103936	gtp-binding family protein	783	69.7225	1808	144.86	420
Contig97716	29.5165	2.56865	0.000315702	0.0104366	auxin-induced in root cultures protein 12-like	280	18.4037	880	52.0439	569
Contig20348	47.5792	1.74929	0.00031681	0.0104623	---NA---	798	57.283	1922	124.141	521
Contig48925	47.673	1.74728	0.000316776	0.0104623	tubulin folding cofactor a	630	57.6073	1515	124.649	409	cellular component organization,	cytosol, cytoskeleton,	protein binding,
Contig22138	15.4332	11.5004	0.000317518	0.0104784	60s ribosomal protein l39	20	1.40598	271	17.1418	532	translation, biological_process,	ribosome,	structural molecule activity,
Contig97179	20.2547	4.54417	0.000320216	0.0105638	dolichol kinase	49	5.83616	252	27.0066	314
Contig24198	37.0629	2.07309	0.000321184	0.0105894	---NA---	191	32.6174	510	78.3657	219
Contig17426	82.2977	1.37309	0.000321302	0.0105894	40s ribosomal protein s25-4	2163	194.926	4155	336.917	415	translation, biological_process,	Golgi apparatus, ribosome, cytosol,	structural molecule activity,
Contig52666	28.7341	2.63806	0.000321953	0.0106064	calcium-dependent protein kinase 11-like	197	17.2544	631	49.728	427	cellular protein modification process, metabolic process, cellular process,		kinase activity, binding, nucleotide binding,
Contig6114	37.0972	2.06773	0.000326398	0.0107416	udp-glucuronate 4-epimerase 6-like	2216	32.7574	5914	78.6612	2530	carbohydrate metabolic process, metabolic process, cellular process,	Golgi apparatus, endosome,	binding, catalytic activity,
Contig28764	29.2469	2.57937	0.000327636	0.0107749	peptide chain release factor 2	712	18.139	2242	51.3936	1468	cellular component organization, translation,	ribosome, cytoplasm,	translation factor activity, nucleic acid binding,
Contig45557	16.0142	9.29704	0.000327906	0.0107801	60s ribosomal protein l2	57	1.89995	610	18.2952	1122	translation, biological_process,	ribosome,	structural molecule activity,
Contig6850	34.1005	2.21513	0.000330589	0.010857	rs21- ntp pyrophosphohydrolase catalytic	738	26.7966	2084	68.0864	1030
Contig4684	59.8763	1.54824	0.000331421	0.0108806	nhp2-like protein 1-like	1663	96.1277	3656	190.152	647	biological_process,	nucleolus, ribosome, cellular_component,	RNA binding,
Contig18325	30.4979	2.46235	0.000331838	0.0108867	synaptobrevin-like protein	530	20.3506	1606	55.4864	974	catabolic process, cellular process, response to stress, cell death, response to abiotic stimulus, secondary metabolic process, biosynthetic process, transport, cellular component organization, biological_process, response to endogenous stimulus,	membrane, vacuole, plasma membrane,
Contig3178	31.1349	2.41144	0.000331724	0.0108867	f3 protein	784	21.4334	2343	57.635	1368
Contig24130	47.6374	1.74037	0.000333645	0.0109422	ubiquitin family protein isoform 1	1281	58.0002	3074	125.234	826
Contig24740	35.3667	2.14408	0.000333893	0.0109466	---NA---	226	29.3479	622	72.6771	288
Contig71163	21.1595	4.10141	0.000334927	0.0109729	parathyroid hormone 2 receptor isoform x1	98	6.98115	456	29.2284	525
Contig95607	56.2975	1.5885	0.000346437	0.0112978	alpha- -glucan-protein synthase	1329	85.5479	2944	170.515	581	nucleobase-containing compound metabolic process, response to stress, response to abiotic stimulus, biosynthetic process, carbohydrate metabolic process, cellular process, multicellular organismal development,	cell wall, Golgi apparatus, membrane, vacuole, ribosome, cytosol,	catalytic activity, transferase activity,
Contig49470	16.326	8.25334	0.000347086	0.0113127	---NA---	24	2.23835	226	18.9655	401
Contig30550	32.574	2.28932	0.00035248	0.0114759	pathogenesis-related protein 10a	251	24.3191	720	62.769	386
Contig95927	24	3.27088	0.000353846	0.0115133	50s ribosomal protein l20	71	10.707	269	36.5006	248
Contig61340	17.3158	6.59515	0.00035482	0.0115371	beta- -xylosidase	46	3.12792	342	20.9249	550
Contig84268	17.4881	6.37192	0.000357203	0.0116067	Uncharacterized protein TCM_029658	96	3.29386	688	21.2404	1090
Contig48345	13.4035	39.472	0.000357683	0.0116183	crt dre binding factor 1	4	0.147385	415	13.7588	1015
Contig12838	18.7743	5.20852	0.000360492	0.0117055	structural maintenance of chromosomes protein 4-like isoform x3	59	4.54957	345	23.9374	485
Contig30171	13.4285	36.7884	0.000362185	0.0117525	cytochrome oxidase subunit ii	1	0.176411	87	13.8097	212	transport, cellular process, generation of precursor metabolites and energy, nucleobase-containing compound metabolic process,	mitochondrion, membrane, intracellular,	binding, catalytic activity, transporter activity,
Contig4675	31.9037	2.32524	0.000362654	0.0117637	hypothetical protein GUITHDRAFT_160451	159	23.2283	462	60.7298	256
Contig16867	30.9804	2.39103	0.00036391	0.0118004	non-symbiotic hemoglobin class 1	588	21.6443	1743	57.7302	1016		cell,	binding,
Contig28975	31.4511	2.35307	0.000367218	0.0118914	methylsterol monooxygenase 1- partial	170	22.5455	497	59.3071	282
Contig1556	22.4135	3.60515	0.000369657	0.0119663	transferring glycosyl groups isoform 1	301	8.80149	1238	32.5724	1279
Contig46756	26.6612	2.81093	0.00037165	0.0120185	tcp transcription factor 17	331	14.6498	1110	44.2045	845
Contig31971	12.6513	#DIV/0!	0.000375281	0.0121236	---NA---	0	0	201	12.5957	537
Contig2918	21.3372	3.91324	0.000375191	0.0121236	PREDICTED: uncharacterized protein LOC100853859	232	7.48626	1033	29.9928	1159
Contig44057	15.0761	11.4296	0.00037549	0.0121262	l-type lectin-domain containing receptor kinase -like	22	1.3805	296	16.7126	596	cellular protein modification process, metabolic process, cellular process,		carbohydrate binding, nucleotide binding, kinase activity,
Contig188	13.7171	24.6666	0.000375897	0.0121352	---NA---	4	0.424989	150	14.34	352
Contig46402	62.0713	1.5114	0.000377253	0.0121749	cinnamyl alcohol dehydrogenase	696	107.118	1493	206.754	243	metabolic process, cellular process,		binding, catalytic activity,
Contig23330	12.5925	#DIV/0!	0.000387274	0.0124644	cre-spp-12 protein	0	0	161	12.5413	432
Contig18	50.1522	1.67031	0.000387699	0.0124738	cell wall-associated hydrolase	735	67.2085	1694	139.377	409	metabolic process,	plastid,	hydrolase activity,
Contig60467	18.676	5.13044	0.000389205	0.0125181	---NA---	37	4.61255	213	23.8923	300
Contig11618	24.1908	3.1665	0.000390094	0.0125363	auxin efflux carrier family	559	11.2884	2061	37.4487	1852
Contig26547	19.7908	4.47912	0.00039263	0.0126111	vicilin-like antimicrobial peptides 2-2-like	123	5.80818	622	26.428	792
Contig68033	15.1069	10.8698	0.000393752	0.0126344	---NA---	15	1.46855	191	16.8256	382
Contig5443	20.4237	4.18312	0.000397682	0.0127347	leucine-rich repeat family protein	463	6.54908	2196	27.9493	2644
Contig25025	23.2223	3.34365	0.00040046	0.0128193	PREDICTED: uncharacterized protein LOC102615305	381	10.0914	1465	34.9142	1412			nucleic acid binding,
Contig47571	12.5143	#DIV/0!	0.000403829	0.0129117	cytochrome b	0	0	303	12.4649	818	generation of precursor metabolites and energy,	membrane, mitochondrion,	binding, catalytic activity, molecular_function,
Contig28381	13.2069	37.0005	0.000404371	0.0129227	protein	1	0.167709	90	13.5812	223
Contig16116	104.716	1.27081	0.000408359	0.0130327	2-phospho-d-glycerate hydrolase	13385	356.797	22281	534.413	1403	generation of precursor metabolites and energy, carbohydrate metabolic process, catabolic process, biosynthetic process, cellular process,	cytosol,	catalytic activity, binding,
Contig17309	52.0278	1.63104	0.000411342	0.013119	ubiquitin-conjugating enzyme e2 28-like isoform 1	1336	73.8037	3029	150.56	677	cellular protein modification process, protein metabolic process, catabolic process, cellular process,		protein binding, transferase activity,
Contig27123	14.5523	13.0257	0.000411927	0.0131245	---NA---	8	1.12903	125	15.8732	265
Contig16171	70.8759	1.42721	0.000411924	0.0131245	cinnamyl alcohol dehydrogenase	6610	145.845	13329	264.623	1695		cell,
Contig24957	19.9015	4.35997	0.000412275	0.0131268	hypothetical protein	48	6.04429	237	26.8529	297
Contig4294	37.2066	2.00888	0.000412194	0.0131268	sugar phosphate phosphate translocator	997	34.5889	2606	81.3496	1078	transport,	endosome, Golgi apparatus, plasma membrane, membrane,	transporter activity,
Contig93591	13.3045	31.0357	0.000412662	0.0131347	transcriptional family	4	0.260167	235	13.7531	575
Contig7757	12.7742	81.8562	0.000414443	0.0131869	unknown	0	0	250	12.8833	653
Contig14382	35.641	2.07561	0.000414625	0.0131883	ras-related protein rab11e-like	249	31.3547	666	75.4601	297	signal transduction, transport,	plasma membrane,	nucleotide binding,
Contig30131	29.3924	2.47107	0.00041638	0.0132309	lysine histidine transporter 1-like	478	19.5374	1450	53.3269	915	transport, cellular process, response to abiotic stimulus,	membrane,	transporter activity,
Contig43466	20.2193	4.20671	0.000417343	0.013257	PREDICTED: uncharacterized protein LOC100263547	148	6.43611	705	27.5861	860
Contig96792	28.0295	2.59861	0.000417559	0.0132589	pirin-like family protein	362	17.2464	1143	48.9978	785	signal transduction, response to abiotic stimulus, response to endogenous stimulus,	plasma membrane,	protein binding,
Contig15446	36.2424	2.04664	0.000417682	0.0132589	---NA---	276	32.665	730	77.7384	316
Contig54859	77.843	1.38021	0.000420775	0.0133482	60s ribosomal protein l5-like	3492	179.639	6723	311.192	727	translation, multicellular organismal development, anatomical structure morphogenesis, biological_process,	nucleolus, plastid, vacuole, ribosome, cytosol, plasma membrane,	structural molecule activity, RNA binding,
Contig28916	12.4332	#DIV/0!	0.000421758	0.0133749	high-affinity nicotinic acid transporter	0	0	981	12.3732	2668
Contig20541	21.8782	3.63145	0.000422318	0.0133837	phenylalanine ammonia-lyase	158	8.50223	654	31.666	695	biosynthetic process, cellular process, secondary metabolic process, catabolic process, metabolic process,	cytoplasm,	catalytic activity,
Contig59490	51.9835	1.62851	0.000422192	0.0133837	60s ribosomal protein l44-like	870	73.9481	1974	150.971	440	translation, biological_process,	ribosome, cytosol, mitochondrion,	structural molecule activity,
Contig6657	31.5867	2.29727	0.000422972	0.0134	---NA---	336	23.4442	967	60.7102	536
Contig55546	13.1293	36.3553	0.000423303	0.0134026	lt02_horvu ame: full=low temperature-induced protein	1	0.172346	87	13.4915	217	response to stress,	membrane,
Contig11465	17.1278	6.28579	0.000423335	0.0134026	putative uncharacterized protein	24	3.27583	170	20.8784	274
Contig97402	39.6645	1.91075	0.000426706	0.0134913	mannan endo- -beta-mannosidase 2	554	40.388	1402	91.9667	513	carbohydrate metabolic process,	extracellular region,	hydrolase activity,
Contig46486	40.7592	1.87562	0.000426597	0.0134913	---NA---	522	43.0956	1300	96.5706	453
Contig7257	13.3975	26.1121	0.0004272	0.0135024	alpha- -glucan synthase mok13	3	0.369069	126	13.9475	304
Contig48431	37.3128	1.99638	0.000427446	0.0135057	PREDICTED: uncharacterized protein LOC100258376	1047	35.0553	2733	82.3353	1117		membrane, mitochondrion,
Contig48957	35.7771	2.06128	0.000428456	0.0135331	mitochondrial import receptor subunit tom22 family protein	458	31.8971	1217	76.2634	537		membrane, vacuole, plastid,
Contig3472	31.366	2.3042	0.000433733	0.0136907	hypothetical protein L484_016665	904	23.2043	2603	60.1194	1457
Contig20641	13.9636	16.6282	0.000434086	0.0136927	cytochrome p450 94a1-like	23	0.784118	487	14.939	1097			binding, catalytic activity,
Contig44412	25.1161	2.94386	0.000434046	0.0136927	k+ uptake protein	139	12.9638	483	40.5324	401
Contig11227	23.572	3.21147	0.0004344	0.0136981	uncharacterized calcium-binding protein at1g02270	282	10.7948	1048	36.0966	977			binding,
Contig77380	38.9024	1.93302	0.000434891	0.013709	PREDICTED: uncharacterized protein LOC100255528	571	38.827	1455	89.0226	550
Contig15895	16.9447	6.41534	0.0004352	0.0137142	---NA---	28	3.16366	202	20.5363	331
Contig44574	16.7129	6.66548	0.000440395	0.0138733	Uncharacterized protein TCM_010255	142	2.9785	1066	20.119	1783
Contig3598	53.2927	1.60308	0.000441401	0.0139004	protein transport family protein	2307	79.0106	5161	159.042	1092	transport,	membrane, endoplasmic reticulum,
Contig35247	46.6763	1.71929	0.000441556	0.0139007	wound-induced protein 1-like	1751	58.4694	4153	124.78	1120
Contig62354	12.5152	147.347	0.000441802	0.0139038	nadh dehydrogenase subunit 3	0	0	138	12.551	370	generation of precursor metabolites and energy, nucleobase-containing compound metabolic process, biosynthetic process, cellular process, transport,	membrane, mitochondrion,	catalytic activity,
Contig71238	23.8712	3.1407	0.000443003	0.013937	esterase lipase thioesterase family protein	511	11.2749	1864	37.0063	1695
Contig94961	27.6382	2.61213	0.000444392	0.0139761	galactomannan galactosyltransferase 1-like	231	16.9064	731	48.1389	511
Contig41659	44.6774	1.76265	0.00044465	0.0139796	small multidrug resistance protein	353	53.4488	842	114.714	247
Contig80762	40.1628	1.88552	0.000446663	0.0140382	---NA---	397	41.9419	996	94.6795	354
Contig28275	26.0863	2.78876	0.000449015	0.0140958	auxin-responsive family protein	344	14.5206	1143	43.4122	886
Contig95987	77.0128	1.38062	0.000449089	0.0140958	skp1-like protein 1b isoform 2	3348	178.365	6416	307.558	702	protein metabolic process, catabolic process, cellular process, cellular component organization, DNA metabolic process, biological_process, reproduction, post-embryonic development, embryo development,	cytosol, plasma membrane,
Contig33446	21.53	3.6672	0.000451955	0.0141811	---NA---	80	8.26498	334	31.0483	362
Contig45618	13.4447	21.987	0.000459066	0.0143721	probable ccr4-associated factor 1 homolog 11-like	7	0.498654	220	14.1014	525	nucleobase-containing compound metabolic process, catabolic process, response to external stimulus, response to stress, response to biotic stimulus,	nucleus,	nucleic acid binding, nuclease activity,
Contig45406	17.8929	5.36316	0.000460503	0.0144112	---NA---	314	4.16872	1892	22.6013	2817
Contig15455	28.0342	2.55503	0.00046202	0.0144492	phospholipid-transporting atpase 9-like	887	17.664	2764	49.527	1878	transport, cellular component organization, cellular process, nucleobase-containing compound metabolic process, catabolic process,	membrane,	hydrolase activity, transporter activity, binding, nucleotide binding,
Contig22697	24.4013	3.01893	0.00046316	0.01448	---NA---	214	12.1817	756	38.7219	657
Contig65180	20.4928	3.96707	0.000467362	0.0146066	---NA---	38	7.07047	171	28.6286	201
Contig21221	18.6456	4.81978	0.000468228	0.014624	cysteine-rich receptor-like protein kinase 26-like	177	4.99218	956	24.2613	1326
Contig214	24.7694	2.95236	0.000468828	0.014638	PREDICTED: uncharacterized protein LOC100256147	614	12.7431	2134	39.851	1802
Contig11369	22.184	3.45725	0.000470242	0.0146773	mannose-6-phosphate isomerase	92	9.22443	363	32.749	373	metabolic process,		catalytic activity,
Contig49471	19.7427	4.25394	0.000470901	0.014693	adp-ribosylation factor 1	201	6.187	969	26.8378	1215	metabolic process, signal transduction,	intracellular,	nucleotide binding, hydrolase activity,
Contig30154	16.7301	6.41785	0.000472924	0.0147513	formate dehydrogenase	94	3.11935	679	20.2743	1127	metabolic process,		nucleotide binding, catalytic activity,
Contig25223	20.7545	3.85597	0.000476181	0.014848	---NA---	52	7.42271	228	29.2842	262
Contig16909	14.3877	12.1525	0.000477911	0.0148873	unnamed protein product	20	1.21425	289	15.7876	616
Contig97705	17.3511	5.73485	0.000478241	0.0148927	---NA---	21	3.72218	135	21.5303	211
Contig16118	66.2477	1.45114	0.000479115	0.014915	hypothetical protein POPTR_0005s08740g	2825	128.687	5768	236.419	821
Contig75651	18.704	4.74563	0.000479555	0.0149239	auxin-induced in root cultures protein 12-like	28	5.10816	149	24.4586	205		membrane,
Contig36850	29.4785	2.40965	0.000481053	0.0149656	isoflavone reductase-like protein	509	20.4031	1509	54.4261	933	biosynthetic process, cellular process, secondary metabolic process,	cellular_component,
Contig12242	30.2583	2.34755	0.000482822	0.0150108	auxin-induced protein 6b-like	746	21.7966	2174	57.1544	1280
Contig1536	12.1734	#DIV/0!	0.000484735	0.0150604	probable carboxylesterase 17	0	0	74	12.0883	206
Contig18550	28.3742	2.49822	0.00049021	0.0152146	presenilins-associated rhomboid-like mitochondrial-like	144	18.5067	440	50.8814	291
Contig60746	62.3491	1.48402	0.000490638	0.0152146	-dihydroxy-3-keto-5-methylthiopentene dioxygenase 2-like	3475	113.603	7327	215.526	1144	biosynthetic process, cellular process, metabolic process,	cytoplasm, nucleus,	binding, catalytic activity,
Contig7293	18.9261	4.58558	0.000491012	0.0152156	---NA---	30	5.39409	155	25.0766	208
Contig37411	29.3084	2.41499	0.000492385	0.0152482	---NA---	200	20.2157	594	54.0237	370
Contig22188	56.7088	1.54474	0.000493268	0.0152706	endoplasmin-like protein	2933	92.7231	6321	179.805	1183	transport, cellular process, response to stress, response to abiotic stimulus, protein metabolic process, multicellular organismal development, growth, anatomical structure morphogenesis, biological_process,	mitochondrion, cellular_component, membrane, vacuole, plastid, nucleus, plasma membrane, extracellular region,	nucleotide binding, protein binding,
Contig32035	27.301	2.60101	0.000493936	0.0152813	stem-specific protein tsjt1-like	94	16.8206	296	47.659	209		cell,
Contig41848	28.7762	2.45792	0.00049538	0.015321	cytochrome p450 86a2	668	19.2767	2013	52.2683	1296	cellular process, lipid metabolic process, metabolic process,		binding, catalytic activity,
Contig5808	32.5585	2.18643	0.000497955	0.0153856	unnamed protein product	359	26.2232	997	65.5277	512			catalytic activity,
Contig46175	34.8602	2.06639	0.000497801	0.0153856	fam18-like family protein	771	30.9385	2053	74.1264	932	cellular component organization, cellular process, anatomical structure morphogenesis, cell growth, transport,	membrane, Golgi apparatus,
Contig24295	12.1202	#DIV/0!	0.000498777	0.015406	hypothetical protein MGG_02548	0	0	777	12.0271	2174
Contig4121	28.5222	2.47738	0.000499313	0.0154125	acyl-acp thioesterase family protein	814	18.85	2469	51.4456	1615
Contig16208	70.1496	1.41754	0.000499312	0.0154125	actin filament-associated protein 1-like 2-like	1926	147.604	3855	265.83	488
Contig9093	97.1645	1.28467	0.000501115	0.0154631	chitinase-like protein 1-like	6852	310.24	11613	473.112	826
Contig21460	19.3886	4.3252	0.000502333	0.0154957	invertase inhibitor	122	5.94874	596	26.1487	767
Contig71833	12.695	41.736	0.000503952	0.0155406	ribosomal protein	3	0.107161	403	12.9526	1047
Contig26669	12.0846	#DIV/0!	0.000508391	0.0156677	---NA---	0	0	88	11.9891	247
Contig27186	77.0891	1.3717	0.000508405	0.0156677	probable aldo-keto reductase 2-like	7379	182.518	14042	312.519	1512	metabolic process, cellular process,		catalytic activity,
Contig9635	56.9685	1.53826	0.000509009	0.0156762	aspartic proteinase	1540	93.6496	3335	182.482	615	protein metabolic process, lipid metabolic process,	endoplasmic reticulum,	hydrolase activity,
Contig14969	24.2168	2.98732	0.000512344	0.0157738	PREDICTED: uncharacterized protein LOC100267467	1300	12.2713	4546	38.6113	3962
Contig24778	16.8435	6.03765	0.000515983	0.0158755	---NA---	23	3.38653	156	20.6676	254
Contig59288	52.2604	1.59886	0.000519646	0.0159675	universal stress family protein	1287	78.0106	2866	156.311	617	response to stress,	plasma membrane,
Contig48844	15.8244	7.35894	0.000521183	0.0160044	proline imino-peptidase	41	2.48922	342	18.6829	616
Contig22592	22.9077	3.21454	0.000521491	0.0160057	cystatin family protein	575	10.5053	2133	35.0649	2047	protein metabolic process,	cytoplasm,	enzyme regulator activity,
Contig1898	13.78	14.7561	0.000523255	0.0160473	---NA---	7	0.902735	128	14.8529	290
Contig41124	38.3217	1.91491	0.000523818	0.0160594	protein dehydration-induced 19-like	280	38.9284	708	88.5688	269
Contig75467	76.0513	1.37509	0.000528195	0.0161831	cinnamoyl- reductase 1-like	2565	178.638	4902	307.184	537	metabolic process, cellular process,	cytosol,	binding, catalytic activity,
Contig40224	14.9065	9.2988	0.000528647	0.0161917	---NA---	12	1.75995	128	16.8916	255
Contig45445	30.3826	2.30688	0.000529809	0.0162221	lysine histidine transporter 1	580	22.5483	1662	58.1374	962	transport, cellular process, response to abiotic stimulus,	membrane,	transporter activity,
Contig8644	25.8097	2.73929	0.000530449	0.0162365	glucan endo- -beta-glucosidase 14-like	646	14.7586	2111	43.395	1637	carbohydrate metabolic process,		hydrolase activity,
Contig20536	38.8691	1.89284	0.000532788	0.0162923	potassium voltage-gated channel subfamily kqt member 1-like	406	40.383	1017	91.0192	376
Contig44300	24.4363	2.92753	0.000534009	0.0163244	---NA---	126	12.7359	434	39.4719	370
Contig21235	39.3799	1.87407	0.000538574	0.0164481	dnaj protein	494	41.7046	1230	93.4332	443
Contig27231	22.3062	3.31413	0.000541962	0.0165409	hypothetical protein PRUPE_ppa012566mg	167	9.82019	634	33.5453	636
Contig62154	12.1304	144.83	0.000542353	0.0165475	60s ribosomal protein l31	0	0	168	12.1317	466	translation, biological_process,	ribosome,	structural molecule activity,
Contig32523	28.9887	2.40475	0.000543327	0.0165719	conserved hypothetical protein	930	20.128	2752	53.5926	1728	metabolic process,		catalytic activity,
Contig45864	12.7564	30.9509	0.000544129	0.0165835	---NA---	4	0.23859	245	13.1492	627
Contig17616	13.009	23.745	0.00054423	0.0165835	ser thr-rich protein t10 in dgcr region	10	0.416007	363	13.5877	899
Contig45213	11.9547	#DIV/0!	0.000545073	0.0165985	---NA---	0	0	165	11.8642	468
Contig43549	39.8464	1.85625	0.000547639	0.016666	---NA---	235	43.0822	580	95.6748	204
Contig24367	102.08	1.2649	0.000548107	0.0166747	heat shock protein xf20-1	4262	354.999	7071	529.949	449	protein metabolic process, cellular process, response to stress,		nucleotide binding, protein binding,
Contig21547	24.0277	2.96916	0.000555102	0.0168715	PREDICTED: uncharacterized protein LOC102628231 isoform X2	68	12.2857	236	38.3655	207
Contig25801	19.9781	3.95715	0.000555949	0.0168918	rpm1-interacting protein 4 family protein	104	6.90853	466	27.8533	563
Contig14545	35.3792	2.01511	0.000557754	0.0169412	fad-dependent pyridine nucleotide-disulfide oxidoreductase	203	32.8658	529	77.0626	231
Contig23874	12.7616	29.002	0.000558059	0.0169451	---NA---	3	0.276348	159	13.1786	406
Contig95500	44.7173	1.72527	0.00056089	0.0170147	orf able to induce hr-like lesions	1567	55.8668	3706	118.886	1049		Golgi apparatus, endoplasmic reticulum,
Contig19689	12.782	27.7929	0.00056307	0.01707	cytochrome c oxidase subunit partial	4	0.302826	194	13.2152	494	transport, cellular process, generation of precursor metabolites and energy, nucleobase-containing compound metabolic process,	membrane, mitochondrion, intracellular,	catalytic activity, transporter activity, molecular_function, binding,
Contig265	14.4537	10.1987	0.0005697	0.0172379	---NA---	19	1.5151	225	16.1439	469
Contig18918	41.9082	1.79058	0.00056935	0.0172379	10 kda chaperonin-like	462	48.5347	1109	104.829	356	protein metabolic process, cellular process, response to stress,	mitochondrion,	binding,
Contig40968	30.0767	2.30289	0.000572035	0.0172921	ethylene-responsive transcription factor erf011-like isoform 2	403	22.395	1152	57.6019	673	response to external stimulus, response to stress, response to biotic stimulus, cell death, response to abiotic stimulus, biosynthetic process, nucleobase-containing compound metabolic process, response to endogenous stimulus,	nucleus, intracellular,	DNA binding, sequence-specific DNA binding transcription factor activity,
Contig50042	24.5674	2.86644	0.000573613	0.0173343	---NA---	138	13.1997	467	40.192	391
Contig33985	11.8477	#DIV/0!	0.000577305	0.0174403	propionyl- carboxylase	0	0	291	11.7557	833
Contig50718	11.8443	#DIV/0!	0.000578365	0.0174668	antifungal protein	0	0	205	11.7521	587
Contig99348	36.6276	1.95552	0.000578979	0.0174798	protein phosphatase	291	35.7997	746	82.5781	304
Contig98176	46.1819	1.68923	0.000580588	0.0175172	gstz2_diaca ame: full=glutathione s-transferase 2 ame: full=gst class-zeta	647	60.4929	1505	126.612	400	metabolic process, cellular process,	cytoplasm,	transferase activity,
Contig53799	14.8907	8.74229	0.000581619	0.0175417	transcription-repair coupling factor	12	1.89362	120	17.0386	237
Contig43708	23.5167	3.02113	0.000585841	0.0176477	dopamine beta-	308	11.73	1085	37.1807	982
Contig36698	12.7289	26.9534	0.000586515	0.0176568	hmg box protein	7	0.318483	322	13.1821	822
Contig137	14.7862	8.95414	0.0005874	0.0176778	gag-pol polyprotein	89	1.82584	912	16.8348	1823	DNA metabolic process,		nucleic acid binding,
Contig43702	19.2818	4.16067	0.00058933	0.0177079	multidrug resistance	98	6.22259	461	26.3382	589	transport, cellular process,	membrane,	transporter activity,
Contig61547	34.0291	2.06293	0.000589211	0.0177079	gibberellin-regulated protein 14-like	967	30.3906	2560	72.3924	1190
Contig17856	34.6077	2.03614	0.000588779	0.0177079	hypothetical protein PHAVU_007G108200g	454	31.6186	1191	74.6341	537
Contig18809	34.7139	2.03123	0.000589027	0.0177079	kh domain-containing family protein	1439	31.8445	3764	74.9484	1690		cytosol,	RNA binding,
Contig98492	26.2999	2.62828	0.000591313	0.0177562	nac domain protein	200	16.0167	631	45.4687	467
Contig17311	19.1835	4.18989	0.000595162	0.0178661	calmodulin-binding isoform 1	327	6.13007	1549	26.1281	1995
Contig63979	14.4879	9.7066	0.000598166	0.0179507	nuclease harbi1-like	54	1.61564	605	16.2872	1250		membrane, vacuole, plastid, plasma membrane,
Contig100489	23.4302	3.02228	0.000598617	0.0179585	amino acid partial	94	11.6794	331	37.0051	301
Contig41133	26.3505	2.61606	0.000599756	0.017987	GL14698	92	16.1536	289	45.6581	213
Contig59063	12.2459	50.9681	0.000600408	0.0180009	dicarboxylic amino acid permease	1	0.018405	751	12.437	2032	transport, cellular process,	membrane,	transporter activity,
Contig19066	32.6064	2.1292	0.000602953	0.0180658	inorganic phosphate transporter 1	712	27.5368	1934	67.3023	967	transport, cellular process,	membrane,	transporter activity,
Contig2596	24.0339	2.91682	0.000604496	0.0181063	---NA---	70	12.5862	240	38.8282	208
Contig6122	37.5627	1.91102	0.000606428	0.0181585	---NA---	809	38.4445	2040	87.2279	787
Contig3692	103.319	1.2565	0.000608584	0.0182074	aspartic proteinase	16158	370.278	27062	558.007	1632	protein metabolic process, lipid metabolic process,		hydrolase activity,
Contig95599	37.6472	1.90674	0.000610208	0.0182486	signal peptidase complex	244	38.6668	615	87.6926	236	protein metabolic process, cellular process,	membrane, endoplasmic reticulum,	hydrolase activity,
Contig22294	17.6405	4.98201	0.000610789	0.0182602	---NA---	36	4.518	201	22.6976	298
Contig31772	14.426	9.67457	0.000617258	0.0184229	zf-hd homeobox protein	19	1.61496	212	16.2137	440
Contig9802	25.5215	2.69902	0.000617392	0.0184229	---NA---	157	14.9406	506	43.3269	393
Contig557	30.9426	2.21769	0.000621561	0.0185356	alcohol dehydrogenase transcription factor myb sant-like family protein	1416	24.4492	3933	61.1034	2166
Contig96692	15.88	6.60356	0.000623939	0.018589	conserved hypothetical protein	50	2.85489	372	19.1118	655
Contig3722	23.5276	2.97825	0.00062507	0.0186111	r2r3-myb transcription	573	11.9853	1994	37.5282	1788		nucleus,	chromatin binding, DNA binding,
Contig96130	104.316	1.25246	0.000625933	0.0186309	plasma membrane intrinsic protein 3	8761	380.108	14610	570.352	862	transport, cellular process, response to endogenous stimulus,	vacuole, plasma membrane, cellular_component, membrane, nucleus,	protein binding, transporter activity,
Contig27361	17.3022	5.16944	0.000627234	0.018658	---NA---	29	4.22013	168	21.9976	257
Contig27713	44.1	1.72162	0.00062709	0.018658	nadh ubiquinone oxidoreductase b22-like subunit	474	55.3973	1113	117.043	320	carbohydrate metabolic process,	membrane, cell, vacuole, mitochondrion,
Contig93447	12.4908	30.2326	0.000628018	0.0186696	rhicadhesin receptor family protein	6	0.240508	357	12.8762	933			binding, catalytic activity,
Contig22559	27.1275	2.51442	0.000628348	0.0186735	p-coumarate 3-hydroxylase	1103	17.5686	3376	48.3843	2348	metabolic process,		binding, catalytic activity,
Contig10864	13.5022	13.8523	0.000630368	0.0187277	---NA---	29	0.95557	493	14.6167	1135
Contig54050	21.0949	3.48113	0.000631697	0.0187613	---NA---	63	8.69424	250	31.0435	271
Contig8724	13.7516	12.1261	0.000639822	0.018977	mads-box protein cmb1-like	8	1.15518	116	15.0716	259	biosynthetic process, nucleobase-containing compound metabolic process,	nucleus, intracellular,	sequence-specific DNA binding transcription factor activity, DNA binding, protein binding,
Contig22052	31.6124	2.16807	0.000639957	0.018977	hypothetical protein H097_27260	207	25.8916	567	63.8134	299
Contig33442	30.9198	2.20716	0.000645982	0.0191378	glycine cleavage system h protein	620	24.6412	1715	61.3302	941	cellular process, catabolic process,	cytoplasm,	nucleotide binding,
Contig22540	14.4849	9.15079	0.000648593	0.0192091	---NA---	76	1.73949	797	16.4137	1634
Contig26484	11.6132	#DIV/0!	0.000654837	0.0193578	cytochrome p450 family protein	0	0	229	11.5188	669	biosynthetic process, cellular process, lipid metabolic process, anatomical structure morphogenesis, cellular component organization, multicellular organismal development, metabolic process,		catalytic activity, binding,
Contig15452	18.4694	4.37155	0.000662059	0.0195592	---NA---	38	5.59513	187	24.7747	254
Contig46042	35.9996	1.9491	0.000664395	0.019616	mitochondrial import receptor subunit tom5	548	35.4579	1395	81.2168	578
Contig29853	25.4042	2.67573	0.000665984	0.0196446	auxin-induced protein	659	15.074	2106	43.3451	1635	transport, cellular process, biological_process,	plasma membrane,	transporter activity,
Contig31072	26.8166	2.52061	0.000665606	0.0196446	unknown	209	17.3313	640	47.7533	451
Contig38161	12.1041	45.1897	0.000666623	0.0196512	dehu transporter 1	3	0.0601271	683	12.3171	1866	transport, cellular process,	membrane,	transporter activity,
Contig71806	24.7019	2.76508	0.000666422	0.0196512	---NA---	77	13.9793	253	41.3288	206
Contig38157	20.4282	3.61005	0.000671694	0.0197914	PREDICTED: uncharacterized protein LOC101243886	294	8.00824	1205	29.5336	1373
Contig37625	36.9839	1.90769	0.000678991	0.019991	bzip transcription factor 60-like	1479	38.0159	3709	85.7815	1455	biological_process, cellular process,
Contig8843	19.5275	3.8839	0.000684443	0.0201264	diphosphoinositol polyphosphate	168	6.92728	738	27.381	907
Contig13191	21.4088	3.33462	0.000684456	0.0201264	low quality protein: u3 small nucleolar homolog	104	9.37229	396	32.1105	415		mitochondrion,	RNA binding,
Contig13347	72.1043	1.38058	0.000684853	0.0201264	---NA---	1422	165.674	2762	289.547	321
Contig6959	21.8907	3.2212	0.000688824	0.0202366	atp synthase subunit a chloroplastic	184	10.0312	679	33.3078	686
Contig18786	14.249	9.37103	0.000695482	0.02041	sorting nexin-1	126	1.65517	1359	16.0632	2847	response to abiotic stimulus, tropism, multicellular organismal development, transport, biological_process, cell communication,	cytosol, membrane, cell, endosome,	lipid binding,
Contig10411	65.0848	1.42918	0.000695585	0.02041	sorting nexin-1	12481	133.327	25129	241.537	3501
Contig26644	19.4002	3.91119	0.000695973	0.0204151	pra1 family protein e	281	6.81084	1243	27.1085	1543
Contig50061	27.2869	2.45442	0.000700069	0.0205225	hypothetical protein	181	18.3448	543	49.5192	369
Contig2315	46.0214	1.66535	0.000699941	0.0205225	probable ribosome biogenesis protein rlp24	1353	62.3932	3110	129.044	811		ribosome, cytosol,
Contig17909	18.8051	4.13466	0.000703298	0.0206045	inorganic pyrophosphatase 2	52	6.11557	243	25.7145	318	transport, cellular process, metabolic process, nucleobase-containing compound metabolic process, catabolic process,	membrane,	hydrolase activity, transporter activity, nucleotide binding,
Contig12113	27.229	2.45261	0.000712482	0.0208372	pearli 1-like protein	782	18.3361	2344	49.4535	1595	transport, generation of precursor metabolites and energy, photosynthesis, biosynthetic process, cellular process, response to stress, cell death, cellular component organization, response to external stimulus, response to biotic stimulus, response to endogenous stimulus, biological_process, response to abiotic stimulus, signal transduction, anatomical structure morphogenesis, post-embryonic deve…	extracellular region, cellular_component,	lipid binding,
Contig10968	15.8027	6.26724	0.000713484	0.0208515	abc transporter g family member 8-like	68	3.03115	479	19.212	839	transport, cellular process, metabolic process,		hydrolase activity, nucleotide binding,
Contig15386	13.7657	10.8723	0.000716162	0.0209233	gtp cyclohydrolase	63	1.32442	806	15.2461	1779
Contig47011	37.6188	1.87312	0.000721574	0.0210685	---NA---	231	39.9962	572	89.1132	216
Contig59660	12.219	29.5622	0.00072679	0.0212142	ferritin heavy chain	6	0.241284	348	12.592	930	transport, cellular process, biological_process, cellular homeostasis,	intracellular, cytosol,	protein binding, binding,
Contig37773	16.7434	5.28734	0.000727566	0.0212287	Uncharacterized protein TCM_001251	28	3.96656	166	21.1594	264
Contig23567	14.273	8.98768	0.000728549	0.0212395	---NA---	11	1.75059	113	16.1812	235
Contig95209	21.4062	3.28501	0.000728429	0.0212395	---NA---	78	9.56434	293	32.3272	305
Contig53219	23.2869	2.91848	0.000733851	0.0213875	---NA---	105	12.2333	358	37.5299	321
Contig14322	28.0326	2.37064	0.000734602	0.021401	---NA---	248	19.9462	722	52.2497	465
Contig6101	30.5032	2.1933	0.000734764	0.021401	hydrolase family protein	506	24.6085	1390	60.8259	769	metabolic process,		hydrolase activity,
Contig38215	17.5346	4.71118	0.000736685	0.0214438	hypothetical protein AM1_G0142	29	4.82032	153	22.8828	225
Contig38857	12.2172	28.3787	0.000740177	0.0215388	eukaryotic translation initiation factor 1b	2	0.264304	106	12.6043	283
Contig5193	30.7293	2.17692	0.000740618	0.021545	aspartyl protease-like partial	394	25.0599	1077	61.6365	588
Contig12086	19.0894	3.95269	0.000742029	0.0215729	unnamed protein product	139	6.60542	620	26.5104	787		plasma membrane,
Contig23899	41.1184	1.76536	0.000741973	0.0215729	cytochrome p450 86b1	2129	49.2409	5036	104.803	1617			catalytic activity, binding,
[truncated: 350 more rows]

## Sheet: TableS6
Supplementary Table 6. List of downregulated genes in ANT vs. LAB samples.
[truncated: 1,777 more rows]

## Sheet: TableS7
Supplementary Table 7. The result of GO enrichment test for upregulated DEGs
[truncated: 130 more rows]

## Sheet: TableS8
Supplementary Table 8. The result of GO enrichment test for downregulated DEGs
[truncated: 131 more rows]

[truncated: 4 more sheets: TableS9, TableS10, Table S11, TableS12]
